# Supplementary material for: Fecal microbiota composition and function are associated with anxiety and depression in patients with inflammatory bowel disease
Source: PLoS One. 2025 Dec 19;20(12):e0337941. doi: 10.1371/journal.pone.0337941 (PMC12716764; doi:10.1371/journal.pone.0337941)
Supplement: S1 File — (ZIP) [file pone.0337941.s001.zip]

Archive with 27 entries (26 files):
- supplementary materials/
- supplementary materials/S4_Fig.tif
- __MACOSX/supplementary materials/._S4_Fig.tif
- supplementary materials/S5_Fig.tif
- __MACOSX/supplementary materials/._S5_Fig.tif
- supplementary materials/.DS_Store
- __MACOSX/supplementary materials/._.DS_Store
- supplementary materials/Captions of supporting figures and tables.docx
- __MACOSX/supplementary materials/._Captions of supporting figures and tables.docx
- supplementary materials/S7_Fig.tif
- __MACOSX/supplementary materials/._S7_Fig.tif
- supplementary materials/S6_Fig.tif
- __MACOSX/supplementary materials/._S6_Fig.tif
- supplementary materials/S3_Fig.tif
- __MACOSX/supplementary materials/._S3_Fig.tif
- supplementary materials/S2_Fig.tif
- __MACOSX/supplementary materials/._S2_Fig.tif
- supplementary materials/Supplementary tables.xlsx
- __MACOSX/supplementary materials/._Supplementary tables.xlsx
- supplementary materials/S9_Fig.tif
- __MACOSX/supplementary materials/._S9_Fig.tif
- supplementary materials/S10_Fig.tif
- __MACOSX/supplementary materials/._S10_Fig.tif
- supplementary materials/S1_Fig.tif
- __MACOSX/supplementary materials/._S1_Fig.tif
- supplementary materials/S8_Fig.tif
- __MACOSX/supplementary materials/._S8_Fig.tif
