# Supplementary material for: Fecal microbiota composition and function are associated with anxiety and depression in patients with inflammatory bowel disease
Source: PLoS One. 2025 Dec 19;20(12):e0337941. doi: 10.1371/journal.pone.0337941 (PMC12716764; doi:10.1371/journal.pone.0337941)
Supplement: S1 File — (ZIP) [file pone.0337941.s001.zip › supplementary materials/Supplementary tables.xlsx]

## Sheet: S1 Table
S1 Table. Data filtration and quality control information table
Sample	RawPE	Combined	Qualified	Nochime	Base(nt)	Avglen(nt)	Effective%
A2	87797	87350	84991	68891	28372510	411.85	0.7847
A3	86339	85725	82797	78471	33578496	427.91	0.9089
A4	90057	89560	87167	73201	29952187	409.18	0.8128
A5	94541	94010	91732	70035	29016325	414.31	0.7408
A6	89682	88894	87528	69781	28846203	413.38	0.7781
A7	88165	87674	85358	82018	33804250	412.16	0.9303
A8	89767	89250	86825	67501	27841419	412.46	0.752
A9	88770	87849	85251	65481	27146573	414.57	0.7376
A10	88781	88145	85563	75113	31148276	414.69	0.846
A11	92222	91671	89295	67028	27815596	414.98	0.7268
A12	87499	86948	84614	69049	28758050	416.49	0.7891
A13	87335	86878	83988	70994	30290815	426.67	0.8129
A14	85533	85064	82778	65077	27024392	415.27	0.7608
A15	89210	88643	86367	62664	26078282	416.16	0.7024
A16	88679	88010	85609	72203	30514309	422.62	0.8142
A17	89033	88605	86126	68051	28275439	415.5	0.7643
A18	89065	88348	85740	82307	34286848	416.57	0.9241
A19	82766	82288	79739	66992	28385792	423.72	0.8094
A20	88094	87579	85076	63442	26224034	413.35	0.7202
C1	90026	89509	87364	72609	30039979	413.72	0.8065
C2	91171	90465	87629	85767	36763431	428.64	0.9407
C3	87213	86757	84551	63385	26747528	421.99	0.7268
C4	86704	86157	84308	61993	25877480	417.43	0.715
C5	87781	87287	85240	62152	25440953	409.33	0.708
C6	88685	88140	85671	71493	29577134	413.71	0.8061
C7	86961	86436	84626	62184	25521722	410.42	0.7151
C8	88368	87798	85214	69248	28887439	417.16	0.7836
C9	88448	87844	86188	63265	26298505	415.69	0.7153
C10	93446	92874	90280	78597	33105620	421.21	0.8411
C11	89433	88831	86492	68217	28635552	419.77	0.7628
C13	88401	87806	85576	70610	29867818	423	0.7987
C14	89796	89143	86746	71494	29541650	413.2	0.7962
C15	88068	87471	85414	65254	27098181	415.27	0.741
C16	85445	84808	82376	61059	25474672	417.21	0.7146
B1	88353	87432	85779	85541	35760851	418.06	0.9682
B2	87376	86548	84924	72726	30428052	418.39	0.8323
B4	95608	95027	92263	79268	33142544	418.11	0.8291
B5	91053	90441	87761	80021	34047485	425.48	0.8788
B6	88021	87360	85249	73612	31093342	422.4	0.8363
B7	88829	88302	85851	61790	25671795	415.47	0.6956
B8	95187	94679	92425	85435	36319063	425.11	0.8975
B9	88277	87687	85346	63110	26471928	419.46	0.7149
B10	92987	92520	89929	72840	30025087	412.21	0.7833
B11	86558	85980	83696	74821	31004038	414.38	0.8644
B12	88394	87771	85460	69956	29237553	417.94	0.7914
B13	95608	95153	92581	70118	28814412	410.94	0.7334
B15	43184	43003	41877	41818	17700858	423.28	0.9684
D1	87810	87307	85123	62919	26130561	415.3	0.7165
D3	89291	88796	86244	71566	30154805	421.36	0.8015
D4	87069	86567	85042	62928	25947901	412.34	0.7227
D5	87194	86657	84332	76332	32312451	423.31	0.8754
D6	86680	86181	83949	72007	30319324	421.06	0.8307
D7	87749	87018	85645	63760	26484830	415.38	0.7266
D8	90125	89527	88268	77747	31763313	408.55	0.8627
D9	88363	87837	85112	74472	31854613	427.74	0.8428
D10	94796	94379	91949	74166	30540965	411.79	0.7824
D11	85278	84825	82556	66273	27431266	413.91	0.7771
D12	91922	91311	88615	68903	29080572	422.05	0.7496
D18	89176	88832	87540	85480	34854085	407.75	0.9586
rawPE, original PE reads
Combined, sequence of tags obtained by splicing
Qualified, the sequence of Raw Tags after filtering low quality and short length
Nochime, the sequence of Tags after filtering the chimeric, which is ultimately used for subsequent analysis, i.e. Effective Tags
Base, the number of bases of the final Effective Tags
AvgLen, average length of effective tags
Effective(%), the percentage of the number of Nochime to the number of rawPE

## Sheet: S2 Table
S2a Table. PERMANOVA of IBD patients with anxiety
	Df	SumOfSqs	R2	F	Pr(>F)
Group	1	0.426406	0.0205611	1.03254	0.393
Age	1	0.422489	0.0203722	1.02306	0.394
Sex	1	0.446819	0.0215454	1.08198	0.294
Activity	1	0.38573	0.0185997	0.934049	0.56
BMI	1	0.47357	0.0228353	1.14675	0.199
Residual	45	18.5835	0.896086	NA	NA
Total	50	20.7385	1	NA	NA
S2b Table. PERMANOVA of IBD patients with depression
	Df	SumOfSqs	R2	F	Pr(>F)
Group	1	0.39465	0.0182218	0.963318	0.533
Age	1	0.418429	0.0193197	1.02136	0.399
Sex	1	0.395341	0.0182537	0.965005	0.523
Activity	1	0.360084	0.0166258	0.878944	0.707
BMI	1	0.425124	0.0196288	1.0377	0.366
Residual	48	19.6645	0.90795	NA	NA
Total	53	21.6582	1	NA	NA
S2c Table. PERMANOVA of IBD patients with both anxiety and depression
	Df	SumOfSqs	R2	F	Pr(>F)
Group	1	0.484883	0.0261155	1.17987	0.187
Age	1	0.381233	0.020533	0.92766	0.62
Sex	1	0.437606	0.0235692	1.06483	0.323
Activity	1	0.374935	0.0201938	0.912335	0.643
BMI	1	0.449719	0.0242216	1.09431	0.279
Residual	40	16.4385	0.885367	NA	NA
Total	45	18.5669	1	NA	NA

## Sheet: S3 Table
S3a Table. Differential ASVs between NonAD and anxiety (analysis performed by DESeq2)
ASV	baseMean	log2FoldChange	lfcSE	stat	P value	P value (FDR-adjusted, Benjamini-Hochberg)	genus
ASV75	19.883	-5.76226	0.691269	-8.33576	7.70019e-17	5.11293e-14	g__Prevotella_9
ASV300	11.0705	-4.87447	0.648083	-7.52136	5.42078e-14	1.6222e-11	g__Veillonella
ASV513	10.0805	-4.4371	0.59305	-7.48183	7.32923e-14	1.6222e-11	g__Butyricicoccus
ASV142	8.75574	-4.55667	0.620832	-7.33963	2.14193e-13	3.5556e-11	g__Veillonella
ASV79	38.706	5.76391	0.853775	6.75109	1.46734e-11	1.94863e-09	g__Streptococcus
ASV21	20.766	-4.50227	0.669543	-6.72439	1.76328e-11	1.95136e-09	g__Klebsiella
ASV150	6.21691	-3.96323	0.604231	-6.55913	5.41239e-11	5.13404e-09	g__Faecalibacterium
ASV61	35.6358	5.64354	0.887612	6.35812	2.04241e-10	1.6952e-08	g__Bacteroides
ASV28	37.9238	5.7342	0.915439	6.26388	3.75509e-10	2.63435e-08	g__Bacteroides
ASV90	5.7908	-3.84702	0.615001	-6.25531	3.96739e-10	2.63435e-08	g__Ruminococcus
ASV91	4.92596	-3.5779	0.581172	-6.15636	7.44361e-10	4.49324e-08	g__Klebsiella
ASV375	17.8617	4.63265	0.756023	6.12765	8.91852e-10	4.93491e-08	g__Lachnospiraceae_UCG-004
ASV163	8.39722	-3.89197	0.653754	-5.95326	2.62852e-09	1.34257e-07	g__Christensenellaceae_R-7_group
ASV437	4.40391	-3.43864	0.585883	-5.86915	4.38031e-09	2.07752e-07	g__Blautia
ASV63	76.9919	-4.53859	0.786501	-5.77061	7.89864e-09	3.49646e-07	g__Klebsiella
ASV97	20.1557	4.8103	0.855888	5.62024	1.90692e-08	7.91374e-07	g__Dialister
ASV447	4.02695	-3.23234	0.580281	-5.57031	2.54287e-08	9.93217e-07	g__Escherichia-Shigella
ASV308	3.15882	-2.85024	0.540482	-5.27352	1.33832e-07	4.93692e-06	g__Klebsiella
ASV282	27.3053	-3.79982	0.724728	-5.2431	1.57899e-07	5.51817e-06	g__Clostridium_sensu_stricto_1
ASV49	59.4142	-3.84278	0.75052	-5.12016	3.05279e-07	9.77431e-06	g__Veillonella
ASV128	20.999	-3.93443	0.769488	-5.11305	3.17005e-07	9.77431e-06	g__Prevotella_9
ASV129	29.7116	3.88008	0.759458	5.10901	3.23847e-07	9.77431e-06	g__[Clostridium]_innocuum_group
ASV220	17.964	-3.77531	0.743291	-5.07918	3.79058e-07	1.09432e-05	g__Veillonella
ASV118	13.1025	4.17509	0.82774	5.04396	4.55999e-07	1.2616e-05	g__Holdemanella
ASV459	10.8339	3.57616	0.72844	4.90934	9.13823e-07	2.42711e-05	g__Eggerthella
ASV699	2.75618	-2.53686	0.518675	-4.89104	1.00303e-06	2.56159e-05	g__Paraprevotella
ASV175	2.93588	-2.65851	0.545075	-4.87734	1.07526e-06	2.64434e-05	g__Prevotella_9
ASV341	8.53518	3.53519	0.753278	4.69308	2.69127e-06	6.38215e-05	g__Flavonifractor
ASV417	2.49068	-2.39614	0.513736	-4.66414	3.09915e-06	7.09598e-05	g__Sutterella
ASV534	2.57597	-2.4034	0.52823	-4.54991	5.36678e-06	0.000118785	g__Haemophilus
ASV726	2.43008	-2.28622	0.508577	-4.49533	6.94617e-06	0.000148782	g__Veillonella
ASV57	46.2084	3.90488	0.871788	4.47916	7.49389e-06	0.000155498	g__Bacteroides
ASV181	7.88383	3.41557	0.766784	4.4544	8.41264e-06	0.000169272	g__Anaerostipes
ASV233	6.80782	3.19314	0.720089	4.43437	9.23408e-06	0.000175184	g__Sellimonas
ASV679	2.46164	-2.31375	0.521332	-4.43816	9.07323e-06	0.000175184	g__Allisonella
ASV111	8.07335	3.4514	0.783833	4.40324	1.06647e-05	0.000196705	g__Parasutterella
ASV324	5.6071	-2.71584	0.623005	-4.35925	1.3051e-05	0.000234213	g__unidentified_[Eubacterium]_coprostanoligenes_group
ASV1268	2.21892	-2.09841	0.482696	-4.34727	1.37845e-05	0.000240867	g__Butyricicoccus
ASV45	2.36685	-2.23245	0.514687	-4.33749	1.44122e-05	0.000245377	g__Faecalibacterium
ASV522	6.53816	2.88363	0.681492	4.23135	2.32292e-05	0.000381975	g__CAG-56
ASV563	2.09181	-1.97266	0.46658	-4.22792	2.35858e-05	0.000381975	g__Parasutterella
ASV99	38.3017	-3.35066	0.800435	-4.18605	2.83855e-05	0.000448761	g__UCG-002
ASV624	2.2142	-2.09478	0.501834	-4.17426	2.98959e-05	0.000461649	g__Romboutsia
ASV241	6.4488	3.11065	0.749345	4.15115	3.30802e-05	0.00049921	g__Faecalibacterium
ASV214	6.36203	3.08977	0.747695	4.1324	3.59001e-05	0.000529726	g__Megamonas
ASV322	2.13859	-2.01908	0.494326	-4.08451	4.41697e-05	0.00063758	g__Parabacteroides
ASV237	5.99245	2.99813	0.740295	4.04991	5.12369e-05	0.000723858	g__Bacteroides
ASV420	5.52577	2.87365	0.715108	4.01848	5.8574e-05	0.000810273	g__Bacteroides
ASV211	5.23873	2.88497	0.727704	3.96449	7.35538e-05	0.000996729	g__Streptococcus
ASV703	2.02863	-1.90558	0.48169	-3.95604	7.62038e-05	0.00101199	g__Romboutsia
ASV130	5.64544	2.90672	0.740733	3.92411	8.70513e-05	0.00113337	g__Bacteroides
ASV23	22.9813	-2.80343	0.722975	-3.87763	0.000105479	0.00133574	g__Klebsiella
ASV60	117.19	3.46851	0.89578	3.87205	0.000107923	0.00133574	g__Lachnospira
ASV125	98.2406	3.54084	0.914836	3.87046	0.00010863	0.00133574	g__Bacteroides
ASV86	4.69803	2.71652	0.704448	3.85624	0.000115144	0.0013901	g__Pediococcus
ASV34	104.847	3.40047	0.894521	3.80144	0.000143858	0.00170574	g__[Ruminococcus]_torques_group
ASV469	5.70224	-2.2829	0.602867	-3.78674	0.000152638	0.0017781	g__UCG-005
ASV159	25.6206	3.12314	0.825712	3.78237	0.000155344	0.00177842	g__Anaerostipes
ASV38	4.93021	2.69704	0.71477	3.7733	0.000161105	0.00181311	g__Lactobacillus
ASV314	1.88766	-1.74191	0.462905	-3.76301	0.000167884	0.00185791	g__Coprococcus
ASV359	4.69468	2.62098	0.70169	3.73524	0.000187534	0.00204136	g__Blautia
ASV44	246.874	3.39472	0.911541	3.72415	0.000195974	0.00209882	g__Erysipelotrichaceae_UCG-003
ASV158	4.5248	2.56351	0.689652	3.71711	0.000201518	0.00212394	g__[Eubacterium]_eligens_group
ASV164	8.01516	-2.55527	0.691676	-3.69431	0.000220482	0.0022875	g__Veillonella
ASV517	5.04519	2.4023	0.653938	3.67359	0.000239166	0.00244317	g__Streptococcus
ASV143	16.8022	-2.75514	0.75277	-3.66001	0.000252209	0.00253738	g__Veillonella
ASV557	4.0966	2.40701	0.660966	3.64165	0.000270897	0.00268471	g__Bacteroides
ASV292	1.8696	-1.78732	0.493784	-3.61964	0.000295009	0.00288068	g__Veillonella
ASV127	15.4237	2.79359	0.778715	3.58744	0.000333943	0.0032136	g__Clostridioides
ASV169	4.08581	2.40325	0.674352	3.5638	0.00036553	0.00346731	g__Bacteroides
ASV592	3.6606	2.32513	0.663268	3.50557	0.000455629	0.00426109	g__Proteus
ASV334	1.80485	-1.63702	0.47065	-3.47822	0.000504757	0.00465498	g__UCG-002
ASV37	311.654	3.38962	0.980362	3.45752	0.00054517	0.0048918	g__Bacteroides
ASV507	1.78564	-1.68152	0.486119	-3.45908	0.000542022	0.0048918	g__Blautia
ASV161	6.68162	1.99112	0.591863	3.36415	0.000767786	0.00679746	g__Achromobacter
ASV575	3.55672	2.18226	0.65037	3.35542	0.00079246	0.0069236	g__Bacteroides
ASV171	7.41724	-2.0565	0.617026	-3.33292	0.000859406	0.00741098	g__UBA1819
ASV345	3.58825	2.19692	0.666377	3.29681	0.00097788	0.00824282	g__Veillonella
ASV388	1.72204	-1.52398	0.462371	-3.29601	0.000980697	0.00824282	g__Catenibacterium
ASV19	160.742	3.07564	0.9405	3.27021	0.00107467	0.00891972	g__Enterococcus
ASV462	3.42421	2.12178	0.650895	3.25979	0.00111497	0.00913997	g__Fournierella
ASV757	1.70133	-1.49428	0.460171	-3.24723	0.00116536	0.00943659	g__Blautia
ASV311	3.44801	2.13273	0.658943	3.23659	0.00120967	0.00967736	g__Colidextribacter
ASV209	3.4847	2.14999	0.665409	3.23108	0.00123322	0.00974827	g__Faecalibacterium
ASV1650	1.59825	-1.33634	0.422236	-3.16491	0.00155133	0.0121186	g__Bacteroides
ASV559	3.20101	2.01259	0.636613	3.1614	0.0015701	0.0121227	g__Bacteroides
ASV70	15.7065	-2.4088	0.76298	-3.1571	0.00159348	0.0121618	g__Phascolarctobacterium
ASV351	3.17494	1.99972	0.635346	3.14746	0.00164698	0.0124272	g__Blautia
ASV1652	1.59622	-1.3347	0.424567	-3.14368	0.00166839	0.0124473	g__Family_XIII_AD3011_group
ASV85	42.4016	2.76944	0.886098	3.12543	0.00177546	0.013099	g__Parasutterella
ASV541	3.11608	1.96905	0.632613	3.11257	0.00185465	0.0135328	g__Lachnospira
ASV470	1.63687	-1.39918	0.453001	-3.08869	0.00201041	0.0145099	g__Agathobacter
ASV378	9.10953	2.12917	0.690733	3.08247	0.00205289	0.0146572	g__Lachnoclostridium
ASV620	3.05164	1.93519	0.62898	3.07672	0.00209294	0.0147841	g__Streptococcus
ASV735	1.475	-1.12042	0.366781	-3.05473	0.00225267	0.0155987	g__Rothia
ASV967	2.74186	1.85926	0.608718	3.05438	0.00225524	0.0155987	g__Haemophilus
ASV123	5.69848	-2.01277	0.661822	-3.04126	0.00235592	0.0161271	g__Christensenellaceae_R-7_group
ASV927	1.61918	-1.36955	0.450836	-3.03779	0.00238319	0.0161473	g__Monoglobus
ASV337	3.12014	1.97087	0.655465	3.00683	0.00263988	0.0177059	g__Escherichia-Shigella
ASV1110	1.59906	-1.33695	0.448365	-2.98184	0.00286518	0.0190248	g__Butyricicoccus
ASV144	11.0312	-2.08913	0.704389	-2.96588	0.00301822	0.0196481	g__Christensenellaceae_R-7_group
ASV539	5.19116	1.98833	0.670091	2.96726	0.00300468	0.0196481	g__Halomonas
ASV247	4.62092	1.98169	0.677695	2.92416	0.00345391	0.0220519	g__Hungatella
ASV586	2.82289	1.80749	0.617911	2.92516	0.00344282	0.0220519	g__Blautia
ASV281	2.92496	1.86601	0.645123	2.89248	0.0038221	0.0241702	g__Parabacteroides
ASV1	2370.81	2.99945	1.04224	2.8779	0.00400337	0.0248132	g__Bacteroides
ASV704	2.63539	1.69376	0.589063	2.87534	0.00403589	0.0248132	g__Lachnoclostridium
ASV1137	2.53298	1.62739	0.565309	2.87875	0.00399249	0.0248132	g__Aliidiomarina
ASV22	270.925	-2.77554	0.972352	-2.85446	0.00431098	0.0262614	g__Dialister
ASV393	2.82128	1.80667	0.639083	2.82698	0.00469895	0.0283646	g__Lactobacillus
ASV1113	1.91096	-1.18699	0.421848	-2.81377	0.00489639	0.0292901	g__Howardella
ASV1047	2.9084	1.58618	0.567467	2.79519	0.00518687	0.0307507	g__Blautia
ASV436	1.74208	-1.13382	0.412942	-2.74571	0.00603802	0.03548	g__Parvimonas
ASV56	193.562	2.48603	0.910372	2.73079	0.00631832	0.0364814	g__Fusicatenibacter
ASV975	1.43291	-1.2077	0.442012	-2.73228	0.00628979	0.0364814	g__Enterobacter
ASV141	77.2542	2.3705	0.885389	2.67736	0.00742059	0.0417565	g__Faecalibacterium
ASV453	3.96273	1.73157	0.645391	2.68299	0.00729683	0.0417565	g__Bacteroides
ASV1218	2.3879	1.528	0.570307	2.67925	0.00737871	0.0417565	g__Blautia
ASV796	2.47143	1.58592	0.593007	2.67437	0.00748701	0.0417763	g__Shuttleworthia
ASV256	1.41256	-1.16855	0.438791	-2.66311	0.00774221	0.0424862	g__Streptococcus
ASV514	2.45025	1.57149	0.589524	2.6657	0.00768289	0.0424862	g__[Eubacterium]_hallii_group
ASV753	2.44916	1.57091	0.591737	2.65475	0.00793665	0.0431962	g__Streptococcus
ASV1245	2.30761	1.46937	0.557012	2.63796	0.00834073	0.0450264	g__Dietzia
ASV877	2.32562	1.48317	0.564159	2.62899	0.00856377	0.0458576	g__Faecalitalea
ASV253	2.5104	1.61254	0.617365	2.61197	0.00900229	0.0476254	g__Faecalibacterium
ASV640	1.4342	-1.12475	0.433607	-2.59394	0.00948821	0.0476254	g__Parabacteroides
ASV647	2.28519	1.45307	0.559443	2.59736	0.00939443	0.0476254	g__Streptococcus
ASV771	4.21751	1.586	0.607852	2.60919	0.00907562	0.0476254	g__Halomonas
ASV959	1.47581	-1.12125	0.43167	-2.59748	0.00939116	0.0476254	g__Enterococcus
ASV1760	1.47499	-1.12056	0.431592	-2.59635	0.00942198	0.0476254	g__[Eubacterium]_hallii_group
ASV1761	1.47499	-1.12056	0.431592	-2.59635	0.00942198	0.0476254	g__Fournierella
ASV1763	1.47191	-1.11796	0.431298	-2.59209	0.00953943	0.0476254	g__Family_XIII_AD3011_group
ASV1764	1.47191	-1.11796	0.431298	-2.59209	0.00953943	0.0476254	g__Colidextribacter
ASVs, Amplicon Sequence Variants
S3b Table. Differential ASVs between NonAD and depression (analysis performed by DESeq2)
ASV	baseMean	log2FoldChange	lfcSE	stat	P value	P value (FDR-adjusted, Benjamini-Hochberg)	genus
ASV90	29.9622	-6.22187	0.70575	-8.81597	1.18656e-18	7.89063e-16	g__Ruminococcus
ASV75	18.8485	-5.53367	0.676049	-8.18531	2.71614e-16	9.03116e-14	g__Prevotella_9
ASV79	36.5996	5.83837	0.802328	7.2768	3.41841e-13	7.57747e-11	g__Streptococcus
ASV28	35.8864	5.7347	0.850048	6.74633	1.51633e-11	2.52089e-09	g__Bacteroides
ASV375	16.9282	4.63272	0.702425	6.59532	4.24331e-11	5.6436e-09	g__Lachnospiraceae_UCG-004
ASV150	5.93134	-3.74559	0.587749	-6.37276	1.85657e-10	2.0577e-08	g__Faecalibacterium
ASV21	15.3463	-3.87847	0.63975	-6.06249	1.34034e-09	1.21776e-07	g__Klebsiella
ASV97	19.1	4.81078	0.79541	6.04817	1.46498e-09	1.21776e-07	g__Dialister
ASV142	4.50675	-3.34076	0.558431	-5.98241	2.19863e-09	1.62455e-07	g__Veillonella
ASV103	16.8351	4.62455	0.791537	5.84249	5.14261e-09	3.10894e-07	g__Veillonella
ASV203	4.84119	-3.4111	0.583816	-5.84277	5.13402e-09	3.10894e-07	g__Collinsella
ASV163	7.98252	-3.66849	0.631827	-5.80616	6.39207e-09	3.54227e-07	g__Christensenellaceae_R-7_group
ASV300	4.79441	-3.39461	0.597531	-5.68106	1.33859e-08	6.84742e-07	g__Veillonella
ASV325	4.20789	-3.17352	0.570233	-5.5653	2.61705e-08	1.2431e-06	g__Butyricimonas
ASV322	3.97862	-3.07678	0.564564	-5.44983	5.04167e-08	2.23514e-06	g__Parabacteroides
ASV118	12.4323	4.17504	0.768916	5.42978	5.64241e-08	2.34513e-06	g__Holdemanella
ASV513	4.64238	-3.01974	0.561198	-5.38087	7.41262e-08	2.89964e-06	g__Butyricicoccus
ASV235	9.28577	3.73795	0.704948	5.30245	1.14261e-07	4.22129e-06	g__Anaerostipes
ASV341	8.09952	3.60932	0.708337	5.09549	3.47847e-07	1.21747e-05	g__Flavonifractor
ASV99	58.7476	-3.90978	0.774835	-5.04595	4.51271e-07	1.50048e-05	g__UCG-002
ASV459	10.4268	3.24852	0.671242	4.83957	1.30121e-06	4.12051e-05	g__Eggerthella
ASV334	2.64429	-2.33303	0.48711	-4.78953	1.67172e-06	5.05314e-05	g__UCG-002
ASV233	6.48652	3.19278	0.668646	4.775	1.79711e-06	5.19598e-05	g__Sellimonas
ASV49	51.9191	-3.50923	0.738108	-4.75435	1.99082e-06	5.32133e-05	g__Veillonella
ASV563	2.68162	-2.3602	0.496532	-4.75337	2.0005e-06	5.32133e-05	g__Parasutterella
ASV111	7.68726	3.45216	0.727682	4.74406	2.09481e-06	5.35787e-05	g__Parasutterella
ASV175	2.83329	-2.46524	0.527153	-4.67651	2.91793e-06	7.18675e-05	g__Prevotella_9
ASV19	148.528	4.0083	0.885522	4.52649	5.99714e-06	0.000142432	g__Enterococcus
ASV241	6.14396	3.10944	0.695804	4.46884	7.86466e-06	0.000180345	g__Faecalibacterium
ASV214	6.0678	3.08994	0.694375	4.44995	8.58888e-06	0.000187215	g__Megamonas
ASV430	3.31222	-2.4064	0.541187	-4.44652	8.72734e-06	0.000187215	g__UCG-002
ASV417	2.41068	-2.21071	0.498421	-4.43542	9.18923e-06	0.000190964	g__Sutterella
ASV534	2.49199	-2.2168	0.511183	-4.3366	1.44707e-05	0.000291606	g__Haemophilus
ASV34	98.9717	3.64683	0.844824	4.31667	1.58401e-05	0.000309814	g__[Ruminococcus]_torques_group
ASV237	5.69816	2.99272	0.694335	4.3102	1.63108e-05	0.000309905	g__Bacteroides
ASV420	5.25921	2.86825	0.670765	4.27609	1.90207e-05	0.000351356	g__Bacteroides
ASV211	5.00514	2.87115	0.674133	4.25902	2.05325e-05	0.000359318	g__Streptococcus
ASV726	2.35392	-2.10337	0.493282	-4.26403	2.00775e-05	0.000359318	g__Veillonella
ASV100	5.444	2.9222	0.688856	4.2421	2.21434e-05	0.000377573	g__Parasutterella
ASV130	5.39296	2.90742	0.68771	4.22768	2.36109e-05	0.000392531	g__Bacteroides
ASV324	5.35295	-2.50147	0.598301	-4.18095	2.90294e-05	0.000470842	g__unidentified_[Eubacterium]_coprostanoligenes_group
ASV1268	2.15448	-1.92258	0.469186	-4.0977	4.17268e-05	0.000660674	g__Butyricicoccus
ASV86	4.51584	2.62907	0.644139	4.08153	4.47407e-05	0.00069192	g__Pediococcus
ASV129	29.2371	2.92685	0.718891	4.07133	4.67451e-05	0.000706488	g__[Clostridium]_innocuum_group
ASV38	4.7145	2.6969	0.663566	4.06426	4.81852e-05	0.00071207	g__Lactobacillus
ASV44	234.848	3.41964	0.843474	4.05423	5.03001e-05	0.00071763	g__Erysipelotrichaceae_UCG-003
ASV522	6.36882	2.53296	0.62507	4.05229	5.07197e-05	0.00071763	g__CAG-56
ASV771	3.80661	2.35688	0.583335	4.04035	5.33715e-05	0.000739418	g__Halomonas
ASV124	7.10563	2.65296	0.657705	4.03366	5.49143e-05	0.000745266	g__Parasutterella
ASV359	4.49254	2.621	0.651421	4.02351	5.73369e-05	0.000747708	g__Blautia
ASV681	2.21529	-1.97989	0.492083	-4.02349	5.7343e-05	0.000747708	g__Bacteroides
ASV517	4.82262	2.4438	0.609479	4.00965	6.08094e-05	0.000777659	g__Streptococcus
ASV308	2.1207	-1.95072	0.496208	-3.93126	8.45023e-05	0.00106027	g__Klebsiella
ASV557	3.92765	2.40699	0.613602	3.92272	8.75553e-05	0.00107823	g__Bacteroides
ASV580	2.11911	-1.88694	0.483224	-3.9049	9.42646e-05	0.00113974	g__Escherichia-Shigella
ASV1133	1.92342	-1.67772	0.431143	-3.89134	9.96911e-05	0.00118383	g__Sutterella
ASV169	3.91566	2.40259	0.626312	3.83609	0.000125007	0.00145841	g__Bacteroides
ASV784	4.15909	2.13881	0.56205	3.80537	0.000141595	0.00162346	g__Methylonatrum
ASV269	4.02279	2.44543	0.643807	3.79839	0.000145641	0.00164154	g__Faecalibacterium
ASV224	5.78675	2.48962	0.65927	3.77633	0.000159154	0.00176396	g__Blautia
ASV592	3.5159	2.31138	0.614411	3.76194	0.000168597	0.00183799	g__Proteus
ASV206	8.49221	-2.44828	0.653099	-3.74872	0.000177742	0.00187617	g__Bacteroides
ASV469	5.65636	-2.14825	0.573057	-3.74875	0.000177718	0.00187617	g__UCG-005
ASV959	1.86458	-1.60849	0.434719	-3.70006	0.000215549	0.00223969	g__Enterococcus
ASV171	8.41556	-2.13108	0.576736	-3.69507	0.000219823	0.00224896	g__UBA1819
ASV61	35.7004	3.0477	0.827563	3.68274	0.000230745	0.00229023	g__Bacteroides
ASV575	3.39785	2.25616	0.612426	3.68397	0.000229626	0.00229023	g__Bacteroides
ASV437	1.90242	-1.71988	0.470135	-3.65826	0.000253933	0.00248331	g__Blautia
ASV85	40.1166	2.97383	0.831411	3.57685	0.000347764	0.00335164	g__Parasutterella
ASV69	76.1002	3.18728	0.895753	3.55822	0.000373382	0.00354713	g__Faecalibacterium
ASV164	7.62933	-2.33598	0.661289	-3.53247	0.000411704	0.00383553	g__Veillonella
ASV314	1.84158	-1.58196	0.449501	-3.51937	0.000432579	0.00383553	g__Coprococcus
ASV487	1.84303	-1.58313	0.449686	-3.52053	0.000430691	0.00383553	g__Parabacteroides
ASV1103	1.76335	-1.48268	0.4205	-3.52599	0.000421896	0.00383553	g__Bacteroides
ASV1511	1.74477	-1.45747	0.413465	-3.52502	0.000423457	0.00383553	g__Lachnospiraceae_UCG-004
ASV311	3.31406	2.13226	0.611848	3.48495	0.000492221	0.00430694	g__Colidextribacter
ASV209	3.34741	2.14898	0.618066	3.47695	0.000507161	0.00438003	g__Faecalibacterium
ASV23	19.5794	-2.3751	0.685706	-3.46373	0.000532748	0.00454202	g__Klebsiella
ASV559	3.04189	2.07585	0.606027	3.42534	0.000614038	0.0051688	g__Bacteroides
ASV36	111.988	2.64898	0.77528	3.4168	0.000633622	0.00520196	g__Blautia
ASV292	1.82466	-1.62731	0.476155	-3.41761	0.000631726	0.00520196	g__Veillonella
ASV351	3.05685	1.99954	0.590421	3.38663	0.000707577	0.00573828	g__Blautia
ASV462	3.3299	1.98349	0.597722	3.31841	0.000905322	0.00720681	g__Fournierella
ASV539	4.9628	2.07676	0.626121	3.31687	0.000910334	0.00720681	g__Halomonas
ASV63	22.5888	-2.32549	0.707179	-3.28841	0.00100756	0.00761395	g__Klebsiella
ASV94	40.8363	2.54967	0.77484	3.29057	0.000999832	0.00761395	g__Lachnoclostridium
ASV194	37.9451	2.60121	0.790751	3.28955	0.00100349	0.00761395	g__Tyzzerella
ASV541	2.98162	1.95795	0.59393	3.2966	0.000978618	0.00761395	g__Lachnospira
ASV967	2.6473	1.84527	0.565464	3.26329	0.00110128	0.00822864	g__Haemophilus
ASV337	3.00528	1.97075	0.609195	3.235	0.00121641	0.00898791	g__Escherichia-Shigella
ASV159	25.2668	2.50272	0.781529	3.20234	0.00136316	0.00996156	g__Anaerostipes
ASV178	10.3718	2.0715	0.657542	3.15037	0.00163066	0.0117869	g__Blautia
ASV586	2.72393	1.80705	0.574759	3.14402	0.00166647	0.0119161	g__Blautia
ASV436	1.93888	-1.32279	0.423232	-3.12546	0.00177525	0.012559	g__Parvimonas
ASV81	19.2439	2.32702	0.748598	3.10851	0.00188036	0.0128911	g__Ligilactobacillus
ASV141	72.9866	2.59513	0.834693	3.10908	0.00187669	0.0128911	g__Faecalibacterium
ASV281	2.81929	1.86507	0.599917	3.10888	0.00187799	0.0128911	g__Parabacteroides
ASV388	1.68513	-1.37574	0.446497	-3.08119	0.00206178	0.0139906	g__Catenibacterium
ASV1508	1.74379	-1.25405	0.409784	-3.06026	0.00221142	0.0148545	g__Family_XIII_UCG-001
ASV186	50.1884	2.17513	0.712855	3.05129	0.00227862	0.0151528	g__Lachnospiraceae_UCG-004
ASV393	2.72148	1.80576	0.594561	3.03713	0.00238843	0.0157258	g__Lactobacillus
ASV757	1.66557	-1.34777	0.444328	-3.03327	0.00241918	0.0157721	g__Blautia
ASV453	3.80061	1.8021	0.603051	2.98831	0.00280526	0.0181116	g__Bacteroides
ASV1162	1.66666	-1.34869	0.452804	-2.97854	0.00289628	0.0185195	g__Bacteroides
ASV1650	1.56811	-1.19951	0.409345	-2.93031	0.00338623	0.0214462	g__Bacteroides
ASV1652	1.56661	-1.19837	0.411492	-2.91225	0.00358831	0.0225116	g__Family_XIII_AD3011_group
ASV699	1.60516	-1.25894	0.437367	-2.87846	0.00399618	0.0248361	g__Paraprevotella
ASV1218	2.31347	1.52769	0.531716	2.87314	0.00406413	0.0250245	g__Blautia
ASV796	2.3931	1.58603	0.552937	2.86838	0.00412585	0.0251715	g__Shuttleworthia
ASV123	5.441	-1.8021	0.630714	-2.85724	0.00427344	0.0256022	g__Christensenellaceae_R-7_group
ASV514	2.37258	1.57132	0.549657	2.85872	0.00425356	0.0256022	g__[Eubacterium]_hallii_group
ASV753	2.3707	1.57027	0.551642	2.84653	0.00441982	0.0262427	g__Streptococcus
ASV208	43.6625	2.04995	0.722591	2.83695	0.00455468	0.0268041	g__Erysipelatoclostridium
ASV519	4.23558	1.70753	0.602812	2.8326	0.00461705	0.0269328	g__Bacteroides
ASV927	1.58734	-1.23011	0.435146	-2.82689	0.00470032	0.0269891	g__Monoglobus
ASV1245	2.23813	1.46931	0.519858	2.82637	0.00470787	0.0269891	g__Dietzia
ASV70	14.4041	-2.12547	0.752822	-2.82334	0.00475262	0.0270128	g__Phascolarctobacterium
ASV253	2.42817	1.61169	0.575235	2.8018	0.0050819	0.0286395	g__Faecalibacterium
ASV156	25.4901	-1.94683	0.698217	-2.78829	0.00529877	0.0296108	g__Lachnospiraceae_UCG-010
ASV181	8.17209	1.98191	0.713441	2.77796	0.00547012	0.0303136	g__Anaerostipes
ASV13	1133.78	2.35899	0.85127	2.77114	0.00558598	0.0304482	g__[Ruminococcus]_gnavus_group
ASV144	10.4718	-1.86607	0.673387	-2.77117	0.00558552	0.0304482	g__Christensenellaceae_R-7_group
ASV1047	2.8641	1.44155	0.52234	2.75978	0.00578398	0.0312711	g__Blautia
ASV845	2.19539	1.43633	0.522909	2.7468	0.0060179	0.0322734	g__Sutterella
ASV1715	1.50838	-1.10161	0.402116	-2.73954	0.00615261	0.0327319	g__UCG-009
ASV570	2.29277	1.51223	0.554512	2.72713	0.0063887	0.0337182	g__Enterococcus
ASV161	6.80049	1.46355	0.542169	2.69943	0.00694587	0.036086	g__Achromobacter
ASV816	1.90024	-1.21278	0.448919	-2.70155	0.00690176	0.036086	g__[Eubacterium]_ventriosum_group
ASV37	309.221	2.53861	0.941399	2.69663	0.00700443	0.0361081	g__Bacteroides
ASV590	2.19667	1.43703	0.547801	2.62327	0.00870897	0.0445497	g__Blautia
ASV158	12.5451	-1.89382	0.724989	-2.6122	0.00899616	0.0456675	g__[Eubacterium]_eligens_group
ASV571	2.09866	1.35648	0.521501	2.60111	0.00929233	0.0468136	g__Anaerostipes
ASV39	35.0345	1.97388	0.761366	2.59255	0.00952672	0.0476336	g__Veillonella
ASV218	12.1957	1.74229	0.672823	2.58952	0.00961088	0.0476958	g__Streptococcus
ASVs, Amplicon Sequence Variants
S3c Table. Differential ASVs between IBD patients with or without anxiety and depression (analysis performed by DESeq2)
ASV	baseMean	log2FoldChange	lfcSE	stat	P value	P value (FDR-adjusted, Benjamini-Hochberg)	genus
ASV90	37.3532	-7.04446	0.761086	-9.2558	2.12637e-20	1.69685e-17	g__Ruminococcus
ASV75	21.9756	-6.2573	0.727641	-8.59943	8.01113e-18	3.19644e-15	g__Prevotella_9
ASV300	12.1562	-5.35925	0.693726	-7.72531	1.11583e-14	2.22607e-12	g__Veillonella
ASV513	10.7099	-4.86946	0.628154	-7.75202	9.04438e-15	2.22607e-12	g__Butyricicoccus
ASV150	6.78818	-4.43777	0.640883	-6.92446	4.37656e-12	6.98498e-10	g__Faecalibacterium
ASV125	104.903	7.06139	1.06637	6.62191	3.54595e-11	4.04239e-09	g__Bacteroides
ASV142	5.11444	-4.01698	0.606369	-6.62464	3.48095e-11	4.04239e-09	g__Veillonella
ASV379	5.69589	-4.14792	0.648756	-6.39365	1.61971e-10	1.61566e-08	g__UCG-002
ASV163	9.21143	-4.37396	0.704882	-6.20523	5.46173e-10	4.84273e-08	g__Christensenellaceae_R-7_group
ASV324	11.5052	-4.29209	0.708195	-6.06061	1.3561e-09	1.08217e-07	g__unidentified_[Eubacterium]_coprostanoligenes_group
ASV447	4.35362	-3.6874	0.623271	-5.91621	3.29439e-09	2.38993e-07	g__Escherichia-Shigella
ASV44	263.495	5.76143	1.00501	5.73273	9.88266e-09	6.06643e-07	g__Erysipelotrichaceae_UCG-003
ASV79	42.8614	5.76456	1.00393	5.74198	9.35786e-09	6.06643e-07	g__Streptococcus
ASV363	5.45842	-3.7145	0.650068	-5.71401	1.10342e-08	6.28952e-07	g__UCG-005
ASV85	44.169	5.8082	1.04305	5.56848	2.56966e-08	1.36706e-06	g__Parasutterella
ASV61	39.4495	5.64408	1.04395	5.40648	6.4277e-08	3.20581e-06	g__Bacteroides
ASV699	2.94586	-2.96399	0.553904	-5.3511	8.74209e-08	4.10364e-06	g__Paraprevotella
ASV28	42.0326	5.7362	1.07756	5.3233	1.01901e-07	4.5176e-06	g__Bacteroides
ASV175	3.14548	-3.09181	0.586783	-5.26908	1.37111e-07	5.75865e-06	g__Prevotella_9
ASV128	23.2167	-4.42896	0.845004	-5.24135	1.59405e-07	6.36024e-06	g__Prevotella_9
ASV375	19.7282	4.6341	0.889155	5.2118	1.87015e-07	7.10656e-06	g__Lachnospiraceae_UCG-004
ASV159	27.1939	5.10277	0.983074	5.19062	2.09592e-07	7.60246e-06	g__Anaerostipes
ASV225	10.8941	-3.95277	0.764023	-5.17362	2.29596e-07	7.96598e-06	g__Veillonella
ASV417	2.64936	-2.81176	0.550023	-5.11207	3.18641e-07	1.05948e-05	g__Sutterella
ASV282	25.5597	-4.01631	0.793911	-5.05889	4.21707e-07	1.34609e-05	g__Clostridium_sensu_stricto_1
ASV534	2.74691	-2.82395	0.569026	-4.96278	6.94899e-07	2.1328e-05	g__Haemophilus
ASV726	2.58391	-2.69893	0.545368	-4.94882	7.46661e-07	2.2068e-05	g__Veillonella
ASV129	32.4707	4.34839	0.890781	4.88155	1.05256e-06	2.9998e-05	g__[Clostridium]_innocuum_group
ASV1268	2.34856	-2.49741	0.516262	-4.8375	1.31485e-06	3.6181e-05	g__Butyricicoccus
ASV97	22.2741	4.81158	1.00656	4.78022	1.751e-06	4.65767e-05	g__Dialister
ASV263	16.2004	4.34546	0.927183	4.68673	2.77607e-06	7.14615e-05	g__Parabacteroides
ASV186	53.3996	3.97271	0.849196	4.67821	2.89396e-06	7.21681e-05	g__Lachnospiraceae_UCG-004
ASV103	19.627	4.62655	1.00274	4.6139	3.95176e-06	9.55607e-05	g__Veillonella
ASV94	44.3951	4.25505	0.949035	4.48356	7.34094e-06	0.000172296	g__Lachnoclostridium
ASV563	2.04663	-2.18896	0.495933	-4.41382	1.01564e-05	0.000231565	g__Parasutterella
ASV437	2.05267	-2.26329	0.523732	-4.32148	1.54988e-05	0.000343556	g__Blautia
ASV99	41.9417	-3.82901	0.888793	-4.3081	1.6466e-05	0.000348983	g__UCG-002
ASV156	82.2373	-3.87326	0.899488	-4.30607	1.66182e-05	0.000348983	g__Lachnospiraceae_UCG-010
ASV118	14.4145	4.17386	0.983533	4.24374	2.19824e-05	0.000441997	g__Holdemanella
ASV314	1.98079	-2.11074	0.497584	-4.24198	2.21553e-05	0.000441997	g__Coprococcus
ASV235	10.7377	3.73925	0.891959	4.19218	2.76293e-05	0.00053776	g__Anaerostipes
ASV292	1.9618	-2.15756	0.53293	-4.04849	5.15481e-05	0.000979414	g__Veillonella
ASV341	9.36163	3.53585	0.885531	3.99292	6.52654e-05	0.00121101	g__Flavonifractor
ASV1650	1.65932	-1.65935	0.416139	-3.9875	6.67726e-05	0.00121101	g__Bacteroides
ASV164	8.78851	-3.03226	0.764188	-3.96795	7.24925e-05	0.00127417	g__Veillonella
ASV1652	1.65741	-1.65794	0.418162	-3.96483	7.34484e-05	0.00127417	g__Family_XIII_AD3011_group
ASV334	1.88885	-1.99533	0.505846	-3.94455	7.9949e-05	0.00135743	g__UCG-002
ASV459	7.56415	3.21782	0.823229	3.90878	9.27649e-05	0.00154222	g__Eggerthella
ASV469	12.3408	-2.91817	0.751117	-3.8851	0.000102286	0.0016658	g__UCG-005
ASV19	171.881	4.14166	1.07859	3.83987	0.000123099	0.00196465	g__Enterococcus
ASV181	8.64299	3.41699	0.901139	3.79186	0.000149524	0.00233961	g__Anaerostipes
ASV233	7.44556	3.19417	0.845785	3.77658	0.000158995	0.00243997	g__Sellimonas
ASV57	50.899	3.81878	1.01484	3.76294	0.000167927	0.00250363	g__Bacteroides
ASV388	1.79691	-1.86995	0.49723	-3.76073	0.000169419	0.00250363	g__Catenibacterium
ASV25	381.963	3.51841	0.937451	3.75317	0.000174614	0.00253349	g__Anaerostipes
ASV111	8.85465	3.45301	0.921153	3.74857	0.000177844	0.00253428	g__Parasutterella
ASV757	1.77392	-1.83682	0.494939	-3.7112	0.000206276	0.00288787	g__Blautia
ASV241	7.04729	3.11177	0.879998	3.53611	0.000406066	0.0055869	g__Faecalibacterium
ASV214	6.94924	3.09056	0.878058	3.51977	0.000431923	0.0056697	g__Megamonas
ASV367	5.62682	2.77203	0.787762	3.51886	0.000433398	0.0056697	g__Butyricicoccus
ASV522	7.14423	2.79706	0.794661	3.51981	0.000431851	0.0056697	g__CAG-56
ASV927	1.68298	-1.69714	0.48522	-3.49767	0.000469338	0.00604083	g__Monoglobus
ASV237	6.51775	2.99404	0.879187	3.40546	0.000660522	0.00836661	g__Bacteroides
ASV211	5.70344	2.92438	0.859855	3.40102	0.000671357	0.00837099	g__Streptococcus
ASV784	4.59248	2.46202	0.726657	3.38815	0.000703657	0.00863874	g__Methylonatrum
ASV420	6.00256	2.86983	0.849804	3.37704	0.000732691	0.0088589	g__Bacteroides
ASV1046	1.38356	-1.30697	0.387814	-3.37009	0.000751439	0.00894997	g__Anaerostipes
ASV123	6.21228	-2.4747	0.736547	-3.35987	0.000779789	0.00915105	g__Christensenellaceae_R-7_group
ASV130	6.15694	2.9083	0.87093	3.3393	0.000839887	0.00971347	g__Bacteroides
ASV70	16.7943	-2.83541	0.857937	-3.30491	0.000950054	0.0105446	g__Phascolarctobacterium
ASV100	6.19525	2.91776	0.882214	3.30731	0.000941954	0.0105446	g__Parasutterella
ASV436	1.81915	-1.46087	0.442083	-3.30452	0.00095139	0.0105446	g__Parvimonas
ASV144	12.1375	-2.57129	0.779504	-3.29862	0.000971599	0.010621	g__Christensenellaceae_R-7_group
ASV86	5.12782	2.6306	0.815643	3.22519	0.0012589	0.0135757	g__Pediococcus
ASV37	340.003	3.58394	1.11686	3.20894	0.00133225	0.0139887	g__Bacteroides
ASV38	5.35543	2.69682	0.840004	3.21048	0.00132514	0.0139887	g__Lactobacillus
ASV771	4.29311	2.35828	0.738278	3.1943	0.0014017	0.0145267	g__Halomonas
ASV359	5.09852	2.62199	0.824761	3.17909	0.00147737	0.0151146	g__Blautia
ASV158	4.90905	2.56429	0.809988	3.16583	0.0015464	0.0156206	g__[Eubacterium]_eligens_group
ASV49	70.3866	-2.93525	0.931911	-3.14971	0.00163433	0.0163025	g__Veillonella
ASV557	4.43496	2.40824	0.777114	3.09896	0.00194202	0.0191325	g__Bacteroides
ASV256	1.4538	-1.45487	0.473611	-3.07187	0.00212725	0.0207018	g__Streptococcus
ASV169	4.42269	2.40437	0.792135	3.03531	0.00240289	0.0231025	g__Bacteroides
ASV223	4.26319	2.34774	0.775724	3.02652	0.00247388	0.0235019	g__Terrisporobacter
ASV592	3.95202	2.36478	0.783818	3.017	0.0025529	0.0239672	g__Proteus
ASV517	5.4893	2.29306	0.761042	3.01306	0.00258631	0.0239986	g__Streptococcus
ASV178	7.63242	2.31046	0.778325	2.9685	0.00299259	0.0274493	g__Blautia
ASV269	4.52482	2.43917	0.822983	2.96382	0.00303847	0.0275534	g__Faecalibacterium
ASV1113	1.86794	-1.32137	0.447291	-2.95416	0.00313524	0.0281115	g__Howardella
ASV386	8.39334	2.08492	0.707782	2.9457	0.0032222	0.0285702	g__Alcanivorax
ASV60	130.087	2.997	1.02515	2.92349	0.00346135	0.0303534	g__Lachnospira
ASV22	287.515	-3.19206	1.09477	-2.91574	0.00354841	0.0307786	g__Dialister
ASV34	116.276	2.96357	1.02923	2.87942	0.00398413	0.0315462	g__[Ruminococcus]_torques_group
ASV117	50.6226	2.71717	0.937998	2.89678	0.00377015	0.0315462	g__Anaerostipes
ASV124	8.17378	2.34767	0.815396	2.87918	0.00398709	0.0315462	g__Parasutterella
ASV1352	1.47639	-1.31939	0.458201	-2.87949	0.00398314	0.0315462	g__Bacteroides
ASV1807	1.47361	-1.31672	0.457889	-2.87563	0.00403222	0.0315462	g__Colidextribacter
ASV1810	1.47361	-1.31672	0.457889	-2.87563	0.00403222	0.0315462	g__Mogibacterium
ASV1811	1.47361	-1.31672	0.457889	-2.87563	0.00403222	0.0315462	g__Actinomyces
ASV1812	1.47361	-1.31672	0.457889	-2.87563	0.00403222	0.0315462	g__Collinsella
ASV1816	1.47577	-1.31879	0.458132	-2.87863	0.00399403	0.0315462	g__Parvimonas
ASV1829	1.47577	-1.31879	0.458132	-2.87863	0.00399403	0.0315462	g__Bacteroides
ASV575	3.83503	2.18342	0.764699	2.85527	0.00430005	0.0333149	g__Bacteroides
ASV42	65.4547	2.88073	1.02738	2.80396	0.00504795	0.0372936	g__Bacteroides
ASV345	3.87005	2.19804	0.783407	2.80574	0.00502005	0.0372936	g__Veillonella
ASV928	1.45275	-1.26991	0.454553	-2.79375	0.00521009	0.0372936	g__Olsenella
ASV1839	1.45275	-1.26991	0.454553	-2.79375	0.00521009	0.0372936	g__Bacteroides
ASV1841	1.45212	-1.26932	0.454586	-2.79226	0.0052342	0.0372936	g__Bacteroides
ASV1842	1.45334	-1.27045	0.45462	-2.79454	0.00519739	0.0372936	g__Bacteroides
ASV1843	1.45441	-1.27145	0.454743	-2.79597	0.0051744	0.0372936	g__Veillonella
ASV1844	1.45275	-1.26991	0.454553	-2.79375	0.00521009	0.0372936	g__Fusobacterium
ASV1849	1.45275	-1.26991	0.454553	-2.79375	0.00521009	0.0372936	g__Monoglobus
ASV462	3.68724	2.12268	0.765298	2.77366	0.00554288	0.0391435	g__Fournierella
ASV137	78.5261	2.16988	0.78774	2.75456	0.00587704	0.0408678	g__Halomonas
ASV311	3.71289	2.13335	0.774674	2.75387	0.00588947	0.0408678	g__Colidextribacter
ASV266	11.1172	-2.23903	0.815746	-2.74477	0.00605538	0.0416568	g__UCG-003
ASV127	17.0141	2.44318	0.901124	2.71126	0.0067028	0.0418249	g__Clostridioides
ASV209	3.73194	2.1415	0.790081	2.71048	0.00671851	0.0418249	g__Faecalibacterium
ASV224	6.62156	2.23964	0.819765	2.73205	0.00629414	0.0418249	g__Blautia
ASV319	26.3561	-2.23353	0.823586	-2.71195	0.00668885	0.0418249	g__Turicibacter
ASV620	3.25178	2.06237	0.753736	2.73619	0.00621553	0.0418249	g__Streptococcus
ASV1103	1.36066	-1.056	0.39099	-2.70085	0.00691631	0.0418249	g__Bacteroides
ASV1715	1.4278	-1.21757	0.45061	-2.70205	0.00689139	0.0418249	g__UCG-009
ASV1864	1.42913	-1.21877	0.450764	-2.70379	0.00685545	0.0418249	g__Veillonella
ASV1865	1.43028	-1.2198	0.450897	-2.70528	0.00682472	0.0418249	g__Actinomyces
ASV1866	1.43028	-1.2198	0.450897	-2.70528	0.00682472	0.0418249	g__TM7x
ASV1962	1.35909	-1.05573	0.390864	-2.70103	0.00691252	0.0418249	g__Corynebacterium
ASV1963	1.36153	-1.05616	0.391061	-2.70075	0.0069184	0.0418249	g__Hafnia-Obesumbacterium
ASV1970	1.36018	-1.05592	0.390951	-2.7009	0.00691514	0.0418249	g__[Eubacterium]_brachy_group
ASV1972	1.36153	-1.05616	0.391061	-2.70075	0.0069184	0.0418249	g__Enterococcus
ASV1995	1.36066	-1.056	0.39099	-2.70085	0.00691631	0.0418249	g__Bacteroides
ASV1996	1.36066	-1.056	0.39099	-2.70085	0.00691631	0.0418249	g__Dialister
ASV689	3.13614	1.8684	0.693621	2.69369	0.00706657	0.0423994	g__Halomonas
ASV351	3.41141	2.00102	0.745875	2.68279	0.00730116	0.0434801	g__Blautia
ASV380	3.02772	1.94977	0.732415	2.6621	0.00776542	0.0459023	g__Lactobacillus
ASV247	4.92573	2.12492	0.799623	2.6574	0.00787463	0.0462056	g__Hungatella
ASV543	2.87935	-1.56867	0.591613	-2.65151	0.00801324	0.0464894	g__Blautia
ASV559	3.41464	2.0023	0.755468	2.65041	0.00803953	0.0464894	g__Bacteroides
ASV967	2.92878	1.89808	0.717028	2.64715	0.00811729	0.0466014	g__Haemophilus
ASV31	107.381	2.56732	0.971049	2.64386	0.00819659	0.0467206	g__[Eubacterium]_hallii_group
ASV161	7.26006	1.8018	0.683888	2.63464	0.00842269	0.0476688	g__Achromobacter
ASVs, Amplicon Sequence Variants

## Sheet: S4 Table
S4a Table. Differential analysis of KEGG pathways in the anxiety group
Pathway	Anxiety: mean rel. freq. (%)	Anxiety: std. dev. (%)	NonAD: mean rel. freq. (%)	NonAD: std. dev. (%)	P value	P value (FDR-adjusted, Benjamini-Hochberg)	Difference between means	95.0% lower CI	95.0% upper CI
Valine, leucine and isoleucine degradation	0.516322	0.112986	0.445289	0.111283	0.0464183	0.539412	0.0710335	0.00119954	0.140867
Amino sugar and nucleotide sugar metabolism	1.41276	0.209162	1.53809	0.147761	0.041792	0.541689	-0.125325	-0.245598	-0.00505231
Basal transcription factors	0.00482241	0.0021483	0.00797638	0.0038243	0.00057672	0.194355	-0.00315396	-0.00487378	-0.00143415
Benzoate degradation	0.252576	0.110088	0.175993	0.105304	0.0274745	0.514383	0.0765836	0.00909056	0.144077
beta-Alanine metabolism	0.216643	0.0619618	0.175385	0.0663135	0.040068	0.562621	0.0412577	0.00198323	0.0805321
Betalain biosynthesis	0.00704985	0.00487012	0.00355326	0.00375584	0.0179249	0.604069	0.00349659	0.000653359	0.00633983
Biosynthesis of type II polyketide products	0.00280035	0.00299092	0.000984927	0.00139578	0.0320664	0.491199	0.00181542	0.000172435	0.00345841
Butanoate metabolism	0.706561	0.111681	0.589776	0.108293	0.00157549	0.265469	0.116786	0.0480602	0.185511
Dilated cardiomyopathy (DCM)	1.49329e-05	1.96766e-05	5.19342e-05	7.91963e-05	0.0154688	0.579219	-3.70012e-05	-6.65718e-05	-7.43066e-06
Fatty acid degradation	0.409196	0.103202	0.346562	0.0918296	0.0482314	0.541799	0.0626343	0.000521104	0.124747
Flavone and flavonol biosynthesis	0.00878094	0.00530818	0.0123969	0.00516952	0.0313438	0.502993	-0.00361596	-0.0068864	-0.00034551
Galactose metabolism	0.774098	0.181731	0.902039	0.140639	0.0200967	0.564382	-0.127941	-0.234107	-0.0217755
Glutamatergic synapse	0.0556019	0.0114828	0.0645172	0.0143279	0.0243005	0.545952	-0.00891531	-0.0166098	-0.0012208
Insulin resistance	0.0644927	0.012985	0.0752943	0.0138905	0.0116352	0.980262	-0.0108016	-0.0190309	-0.00257231
Insulin signaling pathway	0.0472696	0.0129148	0.0577943	0.013956	0.0135443	0.652061	-0.0105247	-0.0187366	-0.00231289
Limonene and pinene degradation	0.0682518	0.0327886	0.0467771	0.0340032	0.0413252	0.557064	0.0214747	0.000897323	0.0420521
Lipopolysaccharide biosynthesis	0.325553	0.132969	0.246269	0.109726	0.0483859	0.526002	0.0792849	0.0006042	0.157966
Lysine degradation	0.211809	0.0807586	0.149323	0.0783203	0.015416	0.649401	0.0624858	0.0127871	0.112185
MAPK signaling pathway - yeast	0.0094618	0.00536824	0.00572109	0.00520933	0.0277837	0.492795	0.00374071	0.000436546	0.00704487
Necroptosis	0.12589	0.0188779	0.140607	0.0220032	0.020585	0.533626	-0.0147162	-0.027039	-0.00239339
Pentose phosphate pathway	0.611764	0.0429846	0.642736	0.0469994	0.0280818	0.473179	-0.0309724	-0.0584105	-0.00353427
Plant-pathogen interaction	0.0665516	0.0152082	0.0787453	0.0194144	0.02137	0.514406	-0.0121938	-0.0224801	-0.00190739
Primary bile acid biosynthesis	0.0207079	0.00847807	0.0266367	0.00826763	0.0274631	0.544415	-0.00592878	-0.0111542	-0.000703373
Pyruvate metabolism	1.15243	0.0664403	1.10909	0.069794	0.0428444	0.534761	0.0433455	0.00148175	0.0852093
RNA transport	0.056544	0.0119387	0.0662696	0.0122071	0.012226	0.686694	-0.00972565	-0.0171859	-0.00226541
Secondary bile acid biosynthesis	0.0212126	0.00842705	0.0283195	0.00815102	0.00879659	0.98815	-0.00710686	-0.0122891	-0.00192466
Starch and sucrose metabolism	1.00118	0.210078	1.15743	0.19447	0.0181715	0.556709	-0.156256	-0.283942	-0.0285697
Styrene degradation	0.0402276	0.0178637	0.0279744	0.0225753	0.0461339	0.555254	0.0122532	0.000220874	0.0242855
Synthesis and degradation of ketone bodies	0.0669398	0.0309055	0.0452017	0.030439	0.0270254	0.569222	0.021738	0.00263626	0.0408398
Tryptophan metabolism	0.158125	0.0652089	0.113611	0.0697708	0.0355812	0.521342	0.0445137	0.00318451	0.0858429
Tyrosine metabolism	0.313023	0.0585586	0.266354	0.0542662	0.0119452	0.805105	0.0466688	0.0110668	0.0822707
S4b Table. Differential analysis of KEGG pathways in the depression group
Pathway	Depression: mean rel. freq. (%)	Depression: std. dev. (%)	NonAD: mean rel. freq. (%)	NonAD: std. dev. (%)	P value	P value (FDR-adjusted, Benjamini-Hochberg)	Difference between means	95.0% lower CI	95.0% upper CI
Basal transcription factors	0.00531273	0.00282273	0.00797638	0.0038243	0.00607913	0.682889	-0.00266365	-0.00453009	-0.000797207
Betalain biosynthesis	0.00620699	0.00486437	0.00355326	0.00375584	0.0484224	1.48349	0.00265373	1.95327e-05	0.00528793
Biosynthesis of type II polyketide products	0.0030727	0.00397825	0.000984927	0.00139578	0.0379101	1.41952	0.00208777	0.000127646	0.0040479
Butanoate metabolism	0.672449	0.140299	0.589776	0.108293	0.0338743	1.42696	0.0826731	0.00670228	0.158644
Dilated cardiomyopathy (DCM)	1.52698e-05	1.71124e-05	5.19342e-05	7.91963e-05	0.0146306	1.23263	-3.66644e-05	-6.56795e-05	-7.64926e-06
Lysine degradation	0.199561	0.0847522	0.149323	0.0783203	0.0411572	1.387	0.050238	0.00212651	0.0983496
Primary bile acid biosynthesis	0.0210331	0.00816117	0.0266367	0.00826763	0.0225418	1.2661	-0.00560356	-0.0103763	-0.000830872
Primary immunodeficiency	0.0223283	0.00437278	0.0264965	0.00794542	0.01816	1.22398	-0.00416825	-0.00759701	-0.000739493
RNA transport	0.0584108	0.0114367	0.0662696	0.0122071	0.024853	1.19649	-0.00785886	-0.0146738	-0.00104397
Secondary bile acid biosynthesis	0.0208138	0.00896724	0.0283195	0.00815102	0.00479308	0.807634	-0.00750571	-0.0125712	-0.00244023
Staphylococcus aureus infection	0.0132338	0.00605493	0.022137	0.0134693	0.00197657	0.666105	-0.00890319	-0.0143782	-0.00342821
S4c Table. Differential analysis of KEGG pathways between IBD patients with or without anxiety and depression
Pathway	AD: mean rel. freq. (%)	AD: std. dev. (%)	NonAD: mean rel. freq. (%)	NonAD: std. dev. (%)	P value	P value (FDR-adjusted, Benjamini-Hochberg)	Difference between means	95.0% lower CI	95.0% upper CI
Alanine, aspartate and glutamate metabolism	0.727516	0.0425037	0.76588	0.0598253	0.0281014	0.473508	-0.0383646	-0.0722785	-0.00445075
Valine, leucine and isoleucine degradation	0.548901	0.11369	0.445289	0.111283	0.0166726	0.432205	0.103612	0.0210563	0.186168
2-Oxocarboxylic acid metabolism	0.575171	0.0474402	0.630887	0.0755301	0.00746474	0.359374	-0.0557158	-0.0953808	-0.0160508
Basal transcription factors	0.00451592	0.00181769	0.00797638	0.0038243	0.000262853	0.0885816	-0.00346046	-0.00520453	-0.00171639
Benzoate degradation	0.260767	0.114151	0.175993	0.105304	0.0435695	0.407859	0.0847741	0.00273298	0.166815
beta-Alanine metabolism	0.233404	0.0619816	0.175385	0.0663135	0.0156495	0.43949	0.0580191	0.0122023	0.103836
Biosynthesis of type II polyketide backbone	0.013247	0.00519225	0.00895107	0.00580758	0.0315221	0.442623	0.0042959	0.00041899	0.00817281
Butanoate metabolism	0.720225	0.113429	0.589776	0.108293	0.00361052	0.304186	0.130449	0.0484508	0.212448
Caprolactam degradation	0.0811834	0.0388781	0.0520563	0.0356548	0.0417794	0.402276	0.0291272	0.00121183	0.0570425
Central carbon metabolism in cancer	0.107252	0.0164382	0.120104	0.0157934	0.0357315	0.430054	-0.0128522	-0.0247487	-0.000955685
Dilated cardiomyopathy (DCM)	1.664e-05	1.94806e-05	5.19342e-05	7.91963e-05	0.0232663	0.490046	-3.52942e-05	-6.55376e-05	-5.0508e-06
Fatty acid degradation	0.428111	0.1142	0.346562	0.0918296	0.0473532	0.431298	0.0815496	0.0010752	0.162024
Flavone and flavonol biosynthesis	0.00808061	0.00521204	0.0123969	0.00516952	0.0279062	0.494968	-0.00431629	-0.00811033	-0.00052225
FoxO signaling pathway	0.0303956	0.0123969	0.0199467	0.0132325	0.0273955	0.512904	0.0104489	0.00128972	0.0196081
Geraniol degradation	0.0749832	0.0414345	0.0443928	0.0435864	0.0495065	0.427787	0.0305904	7.28165e-05	0.0611081
Glucagon signaling pathway	0.110838	0.0153679	0.125113	0.018668	0.0191598	0.430457	-0.0142744	-0.025992	-0.00255686
Glycosphingolipid biosynthesis - lacto and neolacto series	0.000118137	0.000165799	0.00040555	0.000682222	0.0311355	0.456203	-0.000287413	-0.000547485	-2.73406e-05
Inositol phosphate metabolism	0.107366	0.0121227	0.120458	0.0180439	0.0111608	0.376121	-0.0130912	-0.0229611	-0.00322127
Insulin resistance	0.0646613	0.0137536	0.0752943	0.0138905	0.0391607	0.425715	-0.0106329	-0.0206795	-0.000586389
Limonene and pinene degradation	0.0736955	0.0356181	0.0467771	0.0340032	0.0413976	0.410323	0.0269184	0.00117014	0.0526666
Lipopolysaccharide biosynthesis	0.351346	0.131744	0.246269	0.109726	0.0295342	0.473953	0.105077	0.0118174	0.198337
Longevity regulating pathway	0.0291663	0.0119338	0.0193137	0.013053	0.0310984	0.476371	0.0098526	0.000987834	0.0187174
Lysine degradation	0.223576	0.0801145	0.149323	0.0783203	0.0151407	0.463857	0.074253	0.0160913	0.132415
MAPK signaling pathway - yeast	0.0103397	0.00547119	0.00572109	0.00520933	0.024502	0.485717	0.00461857	0.000665288	0.00857185
Monobactam biosynthesis	0.165459	0.0201209	0.181005	0.0210349	0.0404793	0.426297	-0.0155458	-0.0303461	-0.000745421
Pentose and glucuronate interconversions	0.355169	0.0795626	0.41589	0.0686011	0.0369797	0.42973	-0.0607212	-0.117314	-0.00412879
Pentose phosphate pathway	0.59301	0.029681	0.642736	0.0469994	0.000288123	0.0485487	-0.0497259	-0.0744869	-0.024965
Primary bile acid biosynthesis	0.0201714	0.00819071	0.0266367	0.00826763	0.035615	0.444528	-0.00646528	-0.0124477	-0.000482869
Primary immunodeficiency	0.0216628	0.00456022	0.0264965	0.00794542	0.0184481	0.444072	-0.0048337	-0.00880065	-0.000866739
Prolactin signaling pathway	0.0100141	0.0029538	0.015864	0.00764352	0.000695543	0.0781327	-0.00584991	-0.00907847	-0.00262135
Proteasome	0.00461	0.002437	0.00786152	0.00446677	0.00447605	0.301686	-0.00325152	-0.00542368	-0.00107935
Proximal tubule bicarbonate reclamation	0.022985	0.00478789	0.0188061	0.00679276	0.0336616	0.436306	0.0041789	0.000348057	0.00800973
Secondary bile acid biosynthesis	0.0198922	0.00867251	0.0283195	0.00815102	0.0110721	0.466411	-0.00842726	-0.0146797	-0.00217481
Staphylococcus aureus infection	0.0166053	0.00466097	0.022137	0.0134693	0.049121	0.435626	-0.00553165	-0.0110411	-2.2254e-05
Starch and sucrose metabolism	0.953836	0.21003	1.15743	0.19447	0.0110996	0.415617	-0.203598	-0.35464	-0.0525553
Styrene degradation	0.043461	0.019415	0.0279744	0.0225753	0.0390546	0.438713	0.0154866	0.000851988	0.0301211
Synthesis and degradation of ketone bodies	0.069864	0.0327706	0.0452017	0.030439	0.0413337	0.422104	0.0246622	0.00108298	0.0482415
Tetracycline biosynthesis	0.0148265	0.0048091	0.00938332	0.00591771	0.00555286	0.311885	0.0054432	0.00176334	0.00912305
Tryptophan metabolism	0.169897	0.0696195	0.113611	0.0697708	0.031636	0.426453	0.0562858	0.00550708	0.107065

## Sheet: S5 Table
S5 Table. Differential metabolites of IBD patients combined with anxiety
Name	Formula	log2FC	P value (FDR-adjusted, Benjamini-Hochberg)	VIP	Up_Down
trans-Cinnamic acid	C9 H8 O2	3.15781	0.0380372	2.32046	up
Methyl caffeate	C10 H10 O4	2.51569	0.0321468	1.99451	up
diethyl 2-{[2-(2-thienylcarbonyl)hydrazino]methylidene}malonate	C13 H16 N2 O5 S	2.28417	0.0443341	2.10974	up
7-Aminoflunitrazepam-d7	C16 H7 [2]H7 F N3 O	2.15276	0.0443341	2.6544	up
methadone-d9	C21 H18 [2]H9 N O	1.83365	0.0444822	1.64028	up
D-Ala-D-Ala	C6 H12 N2 O3	1.81726	0.0443341	1.87488	up
Pseudouridine	C9 H12 N2 O6	1.51533	0.0487265	1.82839	up
Sanguinarine	C20 H13 N O4	1.37339	0.0443551	1.87091	up
Boc-beta-cyano-L-alanine	C9 H14 N2 O4	1.31575	0.0443341	1.92034	up
2-Oxoglutaric acid	C5 H6 O5	1.30543	0.0487265	1.89278	up
Pipecolic acid	C6 H11 N O2	1.16912	0.0309619	2.36161	up
PNK	C15 H27 N5 O5	1.04182	0.0487265	1.48514	up
Ecgonine	C9 H15 N O3	0.952659	0.0179258	2.27247	up
2-(1H-indol-3-yl)acetic acid	C10 H9 N O2	0.823036	0.0465398	2.09657	up
3-Indoxyl sulphate	C8 H7 N O4 S	0.797424	0.0256034	2.39286	up
gamma-Glutamylleucine	C11 H20 N2 O5	0.789757	0.0443341	1.66465	up
Pyridoxine	C8 H11 N O3	0.751769	0.0321468	2.26676	up
3-Methyl-2-oxobutanoic acid	C5 H8 O3	0.731301	0.0443341	1.78219	up
4-Hydroxymandelonitrile	C8 H7 N O2	0.720452	0.043894	2.00471	up
L-Hydroxyproline	C5 H9 N O3	0.701153	0.043894	2.19677	up
Norfloxacin	C16 H18 F N3 O3	0.697429	0.0494933	1.77184	up
11-Deoxy prostaglandin F1α	C20 H36 O4	0.636985	0.0335953	1.93908	up
4-Acetamidobutanoic acid	C6 H11 N O3	0.626249	0.0443341	2.12061	up
Betaine	C5 H11 N O2	0.600052	0.010412	2.62918	up
5-Hydroxytryptophol	C10 H11 N O2	0.596533	0.0254614	2.36492	up
LPE O-18:2	C23 H46 N O6 P	-0.592732	0.0276874	2.21294	down
LPE O-16:1	C21 H44 N O6 P	-0.598344	0.0443341	1.85065	down
Tyrosylalanine	C12 H16 N2 O4	-0.61921	0.0494933	1.76665	down
Ala-Val	C8 H16 N2 O3	-0.645641	0.0443551	2.00806	down
SM 8:1;2O/34:1	C47 H93 N2 O6 P	-0.693346	0.0487265	1.25494	down
5-Methyl-dl-tryptophan	C12 H14 N2 O2	-0.759014	0.0235994	2.41468	down
YLK	C21 H34 N4 O5	-0.769619	0.0370468	2.10113	down
CAR 18:1	C25 H48 N O4	-0.773974	0.0443341	2.02976	down
MMK	C16 H32 N4 O4 S2	-0.815634	0.0494933	1.64219	down
D-α-Tocopherol	C29 H50 O2	-0.832847	0.0321468	1.89282	down
3-Methylhistidine	C7 H11 N3 O2	-0.850905	0.0380372	1.9592	down
16β-Hydroxystanozolol	C21 H32 N2 O2	-0.85452	0.0410487	2.21964	down
Triptolide	C20 H24 O6	-0.867108	0.0487265	1.38336	down
N1-cyclohexyl-4-(4-fluorobenzyl)-1,4-diazepane-1-carbothioamide	C19 H28 F N3 S	-0.904339	0.0321468	1.9627	down
N1-methyl-5-methoxy-2-({2-[(methylamino)carbonyl]phenyl}thio)benzamide	C17 H18 N2 O3 S	-1.06289	0.043894	1.57436	down
LPC O-20:3	C28 H54 N O6 P	-1.20064	0.0494933	1.56159	down
Adrenosterone	C19 H24 O3	-1.2305	0.0225277	2.35584	down
LPE 19:1	C24 H48 N O7 P	-1.25644	0.0443551	1.66265	down
LPE 14:0	C19 H40 N O7 P	-1.2672	0.0235994	2.24585	down
Neosaxitoxin	C10 H17 N7 O5	-1.27828	0.0494933	1.30342	down
LPE 15:0	C20 H42 N O7 P	-1.29183	0.0235994	2.3379	down
5-(sec-butyl)-2-hydroxybenzaldehyde N-phenylhydrazone	C17 H20 N2 O	-1.29279	0.0494933	1.51093	down
LPG 18:1	C24 H47 O9 P	-1.41932	0.0129199	2.76526	down
Irganox 259	C40 H62 O6	-1.45971	0.0443551	1.74089	down
LPE 15:1	C20 H40 N O7 P	-1.46703	0.0235994	2.31	down
SL 10:1;O/16:1;O	C26 H49 N O6 S	-1.50614	0.0454657	1.4799	down
4-(4,5-dihydro-1H-imidazol-2-yl)-2,6-dimethylmorpholine hydrobromide	C9 H17 N3 O	-1.56856	0.0426269	1.506	down
LPG 18:2	C24 H45 O9 P	-1.61029	0.0115947	2.56869	down
LPS 18:0	C24 H48 N O9 P	-1.61806	0.0193577	2.44926	down
GLK	C14 H28 N4 O4	-1.62369	0.043894	1.84987	down
Choline	C5 H13 N O	-1.62374	0.0240455	1.94438	down
PC O-18:2	C26 H50 N O7 P	-1.63629	0.0495821	1.41686	down
LPG O-18:2	C24 H47 O8 P	-1.66804	0.0179258	2.7107	down
LPS 16:0	C22 H44 N O9 P	-1.69401	0.0321468	1.89009	down
LPE 20:4	C25 H44 N O7 P	-1.73129	0.0443341	1.28938	down
LPI 18:2	C27 H49 O12 P	-1.75091	0.0443341	1.30596	down
Jervine	C27 H39 N O3	-1.86731	0.0443341	1.69679	down
9-(2,3-Dihydroxy-3-methylbutoxy)-7H-furo[3,2-g]chromen-7-one	C16 H16 O6	-1.96957	0.0443341	1.49349	down
Nobiletin	C21 H22 O8	-2.03572	0.0256034	1.41423	down
LPG 19:1	C25 H49 O9 P	-2.07802	0.0115947	2.23792	down
2-(Dimethylamino)Guanosine	C12 H17 N5 O5	-2.16257	0.0443341	1.36259	down
LPC 18:2-SN1	C26 H50 N O7 P	-2.22707	0.00689618	2.70449	down
LPI 16:0	C25 H49 O12 P	-2.30337	0.0179258	1.84764	down
CAR 22:6	C29 H46 N O4	-2.30833	0.0179258	2.13055	down
LPG 16:0	C22 H45 O9 P	-2.37764	0.00507082	3.19061	down
Glycerol 1-hexadecanoate	C19 H38 O4	-2.40406	0.0309619	1.68336	down
LPC 18:1-SN1	C26 H52 N O7 P	-2.40756	0.00955107	2.66021	down
LPE 17:0	C22 H46 N O7 P	-2.43723	0.0179258	1.97228	down
Paliperidone	C23 H27 F N4 O3	-2.44142	0.0370468	1.79841	down
LysoPC 20:2	C28 H54 N O7 P	-2.56838	0.0321468	1.7181	down
LPC O-17:1	C25 H52 N O6 P	-2.67812	0.0477483	1.30984	down
LPC 16:0	C24 H50 N O7 P	-2.70255	0.00507082	3.0535	down
LPE 18:1	C23 H46 N O7 P	-2.73337	0.00735562	2.32774	down
LPC 18:0	C26 H54 N O7 P	-2.78445	0.0179258	2.16411	down
α-Lapachone	C15 H14 O3	-2.84261	0.043894	1.78898	down
LPI 18:1	C27 H51 O12 P	-2.85797	0.0177342	1.94972	down
N-Oleoyl Dopamine	C26 H43 N O3	-2.95715	0.0487265	1.33069	down
LPC O-16:1	C24 H50 N O6 P	-3.13103	0.0440632	1.4347	down
LPC 16:0-SN1	C24 H50 N O7 P	-3.13902	0.00507082	3.1742	down
LPC O-16:0	C24 H52 N O6 P	-3.28305	0.0321468	1.61104	down
LPC 20:1-SN1	C28 H56 N O7 P	-3.304	0.0443341	1.39112	down
LPE 18:0	C23 H48 N O7 P	-3.32154	0.0321468	1.76103	down
CAR 22:7	C29 H44 N O4	-3.33679	0.0179258	2.02389	down
5,7-dihydroxy-3,8-dimethoxy-2-phenyl-4H-chromen-4-one	C17 H14 O6	-3.4272	0.0179258	1.85155	down
LPC 17:0-SN1	C25 H52 N O7 P	-3.7716	0.0410728	1.50802	down
L-Iditol	C6 H14 O6	-4.54584	0.0179258	2.2465	down

## Sheet: S6 Table
S6 Table. Differential metabolites of IBD patients combined with depression
Name	Formula	log2FC	P value (FDR-adjusted, Benjamini-Hochberg)	VIP	Up_Down
3-Methoxytyramine	C20 H26 N2 S	4.81373	0.0459507	2.3118	up
Adrenosterone	C12 H19 N S2	4.01418	0.0476641	2.08234	up
LPC 16:0-SN1	C20 H17 N O4	3.89975	0.0476641	1.78463	up
LPC 16:0	C17 H19 N O4	3.5019	0.0476641	1.81955	up
5-Methyl-dl-tryptophan	C10 H10 O4	3.16906	0.0436373	2.34181	up
LPC 18:1-SN1	C14 H9 N3 O	3.14167	0.0476641	2.07126	up
LPG 19:1	C12 H16 N2 O4 S	3.04487	0.0476641	1.92714	up
2-Phenylglycine	C9 H8 O2	2.95941	0.0479037	1.94891	up
LPC 18:0	C20 H27 N3 O4	2.5956	0.045032	2.2366	up
LPS 16:0	C16 H19 N3 O5 S	2.30183	0.0381516	2.58871	up
D-α-Tocopherol	C14 H22 N6 O6	2.26545	0.0481518	1.69046	up
N1-cyclohexyl-4-(4-fluorobenzyl)-1,4-diazepane-1-carbothioamide	C13 H16 N2 O5 S	2.20412	0.0459507	2.06566	up
LPG 18:2	C13 H12 N2 O2	1.79689	0.0481518	1.71853	up
LPC 18:2-SN1	C12 H15 N O2	1.57253	0.0479037	1.62408	up
Monoolein	C14 H12 N2 O2	1.44568	0.0459507	2.06713	up
Choline	C9 H9 N O3	1.44248	0.0459507	1.90485	up
LPE O-18:2	C5 H6 O5	1.32845	0.0459507	1.83123	up
LPS 18:0	C5 H6 O5	1.31046	0.0476641	1.75252	up
LPG 18:1	C11 H22 N2 O2	1.30766	0.0476641	1.63509	up
LPE 17:0	C9 H14 N2 O4	1.25711	0.0459507	2.00235	up
LPE 18:1	C20 H13 N O4	1.1627	0.0476641	1.80886	up
DGDG O-8:0_8:0	C9 H9 I2 N O3	1.15259	0.0476641	2.22131	up
4-Hydroxymandelonitrile	C17 H21 N3	1.14163	0.0476641	1.79281	up
LPI 18:1	C23 H40 N O5 P	1.04264	0.0459507	1.69053	up
2-Phenylpropionic acid	C12 H23 N O2	1.03875	0.0476641	1.37865	up
L-Iditol	C26 H30 O11	1.03558	0.0476641	1.89549	up
T-2 Toxin	C10 H18 N4 O6	1.03394	0.0476641	2.09153	up
CAR 18:1	C6 H11 N O2	1.02433	0.0476641	1.80933	up
Amoxicillin	C21 H35 N5 O4	1.00874	0.0459507	1.91024	up
22(S)-Hydroxycholesterol	C17 H21 N4 O9 P	0.843737	0.0481518	1.39807	up
Ferulic acid	C9 H9 N O3	0.775879	0.0476641	1.69261	up
LPE O-17:2	C5 H4 N2 O4	0.727891	0.0476641	1.46074	up
LPG O-18:2	C8 H7 N O2	0.709969	0.0341798	2.07581	up
LPC O-16:0	C10 H10 O4	0.697574	0.0395793	1.82075	up
Methyl caffeate	C9 H10 O2	0.656117	0.0365403	2.21297	up
N-Oleoyl Dopamine	C16 H31 N5 O6	0.644399	0.0459507	1.68991	up
ADBICA N-pentanoic acid metabolite	C9 H13 N O2	0.610973	0.0006745	3.40964	up
8(9)-EET Ethanolamide	C8 H9 N O2	0.590062	0.00630679	2.34945	up
LPC O-16:1	C20 H38 O2	-0.587627	0.0476641	1.52008	down
Jervine	C7 H6 O3	-0.601165	0.0476641	1.4818	down
1-(2-furyl)pentane-1,4-dione	C20 H32 N4 O4 S	-0.604777	0.0461145	1.66324	down
R-1 Methanandamide phosphate	C8 H16 N2 O3	-0.616896	0.0476641	1.78046	down
AL 8810 Methyl ester	C18 H36 N4 O4	-0.630771	0.0476641	1.60953	down
CAR 20:6	C18 H36 N4 O4	-0.630944	0.0476641	1.60895	down
LPC O-17:1	C6 H12 N2 O3	-0.652869	0.0476641	1.49085	down
Lysopc 18:1	C33 H36 N4 O6	-0.685322	0.0476641	1.63086	down
LPC 20:1-SN1	C21 H34 N4 O5	-0.694781	0.0476641	1.70679	down
D-(+)-Tryptophan	C15 H25 N5 O5	-0.700956	0.0473595	1.76326	down
diethyl 2-{[2-(2-thienylcarbonyl)hydrazino]methylidene}malonate	C11 H9 N O2	-0.720671	0.0473595	1.52878	down
Hippuric acid	C21 H44 N O6 P	-0.736535	0.0459507	1.67673	down
Boc-beta-cyano-L-alanine	C17 H27 N5 O4	-0.760173	0.0476641	1.62365	down
N-benzyl-N-isopropyl-N'-(4-isopropylphenyl)thiourea	C23 H46 N O6 P	-0.767555	0.0213017	2.20657	down
FKK	C17 H28 N6 O5	-0.772425	0.0476641	1.71151	down
LPC 17:0-SN1	C21 H32 N2 O2	-0.787884	0.0476641	1.81266	down
DKK	C17 H33 N5 O5	-0.802655	0.0459507	1.8023	down
LPE O-16:1	C24 H47 O9 P	-0.819929	0.0213017	2.20892	down
LysoPC 20:2	C23 H38 O4	-0.881751	0.0476641	1.50573	down
3-hydroxy-3-(2-pyridylmethyl)indolin-2-one	C14 H17 N3 O3	-0.90863	0.0459507	1.70854	down
2-Oxoglutaric acid	C17 H28 N6 O5	-0.920205	0.0476641	1.57964	down
7-Ketocholesterol	C19 H40 N O7 P	-0.958754	0.0476641	1.62821	down
LPC O-20:1	C27 H42 N O4	-0.961337	0.0459507	1.59049	down
LPE 18:0	C27 H46 N O4	-1.00612	0.0476641	1.75498	down
PC O-18:2	C11 H12 N2 O2	-1.00676	0.0459507	1.81534	down
QLK	C27 H51 O12 P	-1.01731	0.0362472	1.82869	down
Lysope 16:0	C27 H44 O	-1.02091	0.0476641	1.5263	down
Ala-trp	C42 H72 O13	-1.08037	0.0476641	1.23238	down
Acetildenafil	C21 H44 N O7 P	-1.08779	0.0473595	1.84914	down
Glycoursodeoxycholic acid	C25 H34 N6 O3	-1.11965	0.0460356	1.52376	down
FMK	C27 H46 O2	-1.153	0.0394895	1.56609	down
Indole-3-acrylic acid	C21 H44 N O7 P	-1.16233	0.0459507	1.87677	down
Glycerophospho-N-palmitoyl ethanolamine	C28 H54 N O6 P	-1.16682	0.0476641	1.43567	down
(3beta,9xi)-3-(beta-D-Glucopyranosyloxy)-14-hydroxycard-20(22)-enolide	C12 H14 N2 O2	-1.17556	0.00146828	2.9399	down
5-(sec-butyl)-2-hydroxybenzaldehyde N-phenylhydrazone	C19 H28 F N3 S	-1.18499	0.0158749	2.12385	down
SLH	C32 H50 O4	-1.19359	0.0476641	1.55464	down
SL 10:1;O/16:1;O	C6 H14 N2 O3	-1.19835	0.0476641	1.35147	down
LPG 18:3	C16 H26 N6 O5	-1.22337	0.0476641	1.4908	down
Sanguinarine	C24 H48 N O7 P	-1.23329	0.0476641	1.48317	down
3-Acetoxyurs-12-en-23-oic acid	C16 H23 N5 O4	-1.26149	0.0476641	1.41864	down
D-(-)-Mannitol	C17 H20 N2 O	-1.32411	0.0473595	1.61664	down
alpha-Ketoglutaric acid	C40 H62 O6	-1.34164	0.0476641	1.53419	down
PC O-18:1	C25 H33 F O4	-1.34573	0.0459507	1.65996	down
L-Argininosuccinate	C20 H42 N O7 P	-1.36642	0.0476641	1.61632	down
3,5-Diiodotyrosine	C20 H40 N O7 P	-1.44169	0.0476641	1.57777	down
YLK	C24 H47 O8 P	-1.44178	0.0395867	2.06714	down
16β-Hydroxystanozolol	C22 H37 N O3	-1.45077	0.045032	1.70578	down
Glycerol 1-hexadecanoate	C27 H44 O2	-1.46204	0.0459507	1.64727	down
LPC O-18:1	C26 H50 N O7 P	-1.48349	0.0213017	2.21134	down
LPE 15:0	C26 H49 N O6 S	-1.48903	0.0476641	1.58727	down
IQH	C21 H22 O4	-1.52114	0.0476641	1.26513	down
Orotic acid	C24 H45 O9 P	-1.53172	0.0213017	2.08821	down
LPE 19:1	C23 H46 N O7 P	-1.53605	0.0314932	1.95943	down
VQH	C14 H28 N4 O4	-1.5722	0.0476641	1.51306	down
Limonin	C24 H48 N O9 P	-1.58974	0.0213017	2.23153	down
LPE 14:0	C25 H48 N O4	-1.59882	0.0377942	2.11656	down
Licochalcone A	C24 H34 O9	-1.67459	0.0375064	1.69901	down
Ala-Val	C29 H50 O2	-1.6802	0.0113603	2.17088	down
Pipecolic acid	C27 H52 N O4	-1.68751	0.0476641	1.33008	down
PPH	C26 H52 N O7 P	-1.73799	0.0459507	1.82004	down
LPC O-17:0	C19 H38 O4	-1.76732	0.0476641	1.49516	down
PC O-18:0	C5 H13 N O	-1.78685	0.0213017	2.07701	down
Hesperetin	C23 H37 N O4	-1.80476	0.0476641	1.25291	down
LPE 15:1	C26 H52 N O7 P	-1.86058	0.0476641	1.45247	down
6,6-dimethyl-4-piperidino-5,6-dihydro-2H-thiine-2-thione	C29 H44 O9	-1.90698	0.0473595	1.47672	down
Berberine	C3 H5 O6 P	-1.9214	0.0476641	1.36547	down
3,4-Dihydroxybenzaldehyde	C27 H39 N O3	-1.94829	0.0459507	1.78263	down
CAR 20:1	C31 H58 O14	-1.9782	0.0314932	1.69326	down
GLK	C26 H50 N O7 P	-2.08687	0.0459507	1.48225	down
QLH	C9 H10 O3	-2.13866	0.0459507	1.95924	down
Phosphopyruvic acid	C25 H49 O9 P	-2.15994	0.00560784	2.33107	down
(1R,2R)-trans-N-Boc-1,2-cyclohexanediamine	C26 H54 N O6 P	-2.19104	0.0476641	1.6222	down
Noroxycodone	C24 H43 O9 P	-2.28391	0.0476641	1.09014	down
CAR 20:4	C6 H14 O6	-2.30647	0.0476641	2.1504	down
LPC O-20:3	C19 H24 O3	-2.33015	0.0009372	2.82213	down
N-Acetylanthranilic acid	C22 H46 N O7 P	-2.38101	0.0314932	1.8445	down
4-(tert-butyl)phenyl 3,5-dimethylisoxazole-4-carboxylate	C28 H54 N O7 P	-2.39504	0.0459507	1.49048	down
N-Arachidonoyl-L-serine	C16 H19 N O3	-2.55914	0.0476641	1.42403	down
ethyl 1-(3-nitro-2-thienyl)piperidine-4-carboxylate	C20 H42 N O6 P	-2.57767	0.0476641	1.34035	down
cis-gondoic acid	C21 H40 O4	-2.64589	0.0213017	1.73282	down
5,7-Dihydroxy-2-(3-hydroxy-4-methoxyphenyl)chroman-4-one	C26 H52 N O7 P	-2.69661	0.00536848	2.56501	down
Cholecalciferol	C25 H52 N O6 P	-2.79764	0.0459507	1.53602	down
PLH	C24 H50 N O6 P	-2.81751	0.0459507	1.80572	down
D-Alanyl-D-alanine	C28 H58 N O6 P	-2.92802	0.0459507	1.44909	down
5-Hydroxylysine	C23 H48 N O7 P	-2.96875	0.0459507	1.51069	down
Bilirubin	C26 H54 N O7 P	-2.99013	0.00928902	2.24536	down
Irganox 259	C6 H7 N O3 S	-3.06428	0.0484663	1.51715	down
LLK	C24 H52 N O6 P	-3.09802	0.0435369	1.84641	down
LPE O-15:1	C22 H44 N O9 P	-3.09952	0.0111608	2.15955	down
ILK	C26 H43 N O3	-3.30771	0.045032	1.53664	down
2-(4-aminophenoxy)isophthalonitrile	C26 H54 N O7 P	-3.31318	0.0476641	1.49306	down
Ginsenoside Rg2	C28 H56 N O7 P	-3.33441	0.0459507	1.48101	down
23-Nordeoxycholic acid	C24 H50 N O7 P	-3.37344	0.00114665	2.77938	down
N-(9-oxodecyl)acetamide	C26 H43 N O6	-3.37379	0.0479037	1.5187	down
Hesperidin	C24 H50 N O7 P	-3.50049	0.00109813	2.9139	down
Phellamurin	C22 H44 N O6 P	-3.55961	0.0395793	1.59181	down
Auramine	C26 H43 N O5	-3.65758	0.0461145	1.44647	down
trans-Cinnamic acid	C25 H54 N O6 P	-3.77756	0.0476641	1.44507	down
2-piperidinobenzoic acid	C25 H52 N O7 P	-4.01311	0.0459507	1.49337	down
Glycocholic acid	C6 H14 O6	-4.21561	0.0365403	2.0241	down
Riboflavin-5-phosphate	C28 H34 O15	-4.31195	0.0476641	1.14673	down
6-benzyl-4-oxo-1,4-dihydropyridine-3-carboxamide	C16 H14 O6	-5.46799	0.0476641	1.18221	down
SQH	C16 H14 O6	-5.50869	0.0476641	1.20984	down
4-methylpyridine-3-sulfonic acid	C26 H30 O8	-5.72546	0.0476641	1.32812	down

## Sheet: S7 Table
S7 Table. Differential metabolites between IBD patients with or without anxiety and depression
Name	Formula	log2FC	P value (FDR-adjusted, Benjamini-Hochberg)	VIP	Up_Down
D-α-Tocopherol	C29 H50 O2	3.02662	0.000445588	2.3593	up
LPC 16:0	C24 H50 N O7 P	5.20886	0.000509614	2.90623	up
Adrenosterone	C19 H24 O3	2.80875	0.000509614	2.6673	up
LPC 16:0-SN1	C24 H50 N O7 P	5.52629	0.000509614	3.03752	up
LPC 18:2-SN1	C26 H50 N O7 P	4.62208	0.000509614	2.76057	up
LPI 16:0	C25 H49 O12 P	3.5253	0.000656909	1.98872	up
LPC 18:1-SN1	C26 H52 N O7 P	4.50316	0.000722763	2.69972	up
3-Methoxytyramine	C9 H13 N O2	-0.645842	0.00165719	3.03963	down
LPI 18:1	C27 H51 O12 P	3.94134	0.00165719	1.84946	up
1-(2-furyl)pentane-1,4-dione	C9 H10 O3	2.87724	0.00327156	1.764	up
2-Phenylglycine	C8 H9 N O2	-0.673004	0.00472029	2.1668	down
5-Methyl-dl-tryptophan	C12 H14 N2 O2	1.35669	0.00472029	2.74819	up
LPS 16:0	C22 H44 N O9 P	3.55255	0.00472029	1.93301	up
LPG 16:0	C22 H45 O9 P	2.67497	0.00523232	2.88251	up
LPG 18:2	C24 H45 O9 P	2.57106	0.00523232	2.4086	up
LPE 18:1	C23 H46 N O7 P	2.94826	0.00523232	1.96288	up
Hexanoylglycine	C8 H15 N O3	-0.75507	0.00821201	2.12651	down
CAR 22:6	C29 H46 N O4	2.81631	0.00932202	2.16926	up
PC O-18:2	C26 H50 N O7 P	4.10769	0.00932202	1.68724	up
Choline	C5 H13 N O	2.54276	0.00975256	1.95436	up
LPG 18:1	C24 H47 O9 P	1.94293	0.0113108	2.62222	up
LPC 18:0	C26 H54 N O7 P	3.0356	0.0117822	2.00319	up
Gallic acid	C7 H6 O5	2.94967	0.0117822	1.7688	up
4-(tert-butyl)phenyl 3,5-dimethylisoxazole-4-carboxylate	C16 H19 N O3	3.4084	0.0117822	1.56132	up
Betaine	C5 H11 N O2	-0.658104	0.0117822	2.40856	down
LPC 17:0-SN1	C25 H52 N O7 P	4.59424	0.0117822	1.39755	up
Nobiletin	C21 H22 O8	2.23002	0.0117822	1.51442	up
LPS 18:0	C24 H48 N O9 P	2.32548	0.0117822	2.598	up
L-Iditol	C6 H14 O6	4.82165	0.0117822	1.73715	up
CAR 22:7	C29 H44 N O4	3.46274	0.0118908	1.83169	up
CAR 18:1	C25 H48 N O4	2.55017	0.0118908	2.29139	up
Monoolein	C21 H40 O4	2.75396	0.0118908	1.43612	up
Ecgonine	C9 H15 N O3	-1.10661	0.0118908	2.24979	down
LPG 19:1	C25 H49 O9 P	2.0885	0.0123298	1.78807	up
5-Hydroxylysine	C6 H14 N2 O3	2.95977	0.0123298	1.85421	up
Glycerol 1-hexadecanoate	C19 H38 O4	3.09291	0.0123955	1.57697	up
LPC 18:3-SN1	C26 H48 N O7 P	4.12268	0.0124433	1.56222	up
Isorhamnetin	C16 H12 O7	4.22749	0.0142124	1.59444	up
22(S)-Hydroxycholesterol	C27 H46 O2	1.38855	0.0146448	1.67546	up
PC O-18:1	C26 H52 N O7 P	3.32996	0.0164093	1.38194	up
11-Deoxy prostaglandin F1α	C20 H36 O4	-0.825442	0.0172542	2.03001	down
5-Hydroxytryptophol	C10 H11 N O2	-0.756795	0.0195984	2.43562	down
3-Methylhistidine	C7 H11 N3 O2	1.37534	0.0198838	2.35945	up
Jervine	C27 H39 N O3	1.86712	0.0198838	1.92076	up
CAR 20:5	C27 H44 N O4	1.61461	0.0202277	1.48496	up
Rhamnetin	C16 H12 O7	2.45991	0.0206819	1.38505	up
Indole-3-acetic acid	C10 H9 N O2	-1.00441	0.0206819	1.8167	down
2-Phenylpropionic acid	C9 H10 O2	-0.661003	0.0212676	2.17774	down
DGDG O-8:0_8:0	C31 H58 O14	1.98208	0.0212676	1.30933	up
5,7-dihydroxy-3,8-dimethoxy-2-phenyl-4H-chromen-4-one	C17 H14 O6	3.36255	0.0212676	1.47898	up
10-Nitrolinoleate	C18 H31 N O4	2.0975	0.0212676	1.71938	up
2-(Dimethylamino)Guanosine	C12 H17 N5 O5	2.52422	0.0220699	1.43283	up
Taurochenodeoxycholic acid	C26 H45 N O6 S	4.51426	0.0235751	1.28352	up
Hesperidin	C28 H34 O15	5.14876	0.0235751	1.18558	up
cis-gondoic acid	C20 H38 O2	0.766891	0.024249	1.58945	up
N1-cyclohexyl-4-(4-fluorobenzyl)-1,4-diazepane-1-carbothioamide	C19 H28 F N3 S	1.19927	0.024249	1.90151	up
Dl-Threitol	C4 H10 O4	4.3307	0.024249	1.33066	up
3-Acetoxyurs-12-en-23-oic acid	C32 H50 O4	1.79814	0.0250555	1.69942	up
LPG 18:3	C24 H43 O9 P	2.4979	0.0250555	1.34736	up
LPG O-18:2	C24 H47 O8 P	1.74477	0.0250754	2.3611	up
cholesteryl sulfate	C27 H46 O4 S	2.14638	0.0250754	1.44421	up
s7p	C7 H15 O10 P	-1.24317	0.0250754	1.77325	down
LPC 18:1	C26 H52 N O7 P	4.31301	0.0250754	1.17602	up
diethyl 2-{[2-(2-thienylcarbonyl)hydrazino]methylidene}malonate	C13 H16 N2 O5 S	-2.73601	0.0250754	2.45949	down
2'-Deoxyuridine	C9 H12 N2 O5	-1.78192	0.0250754	2.00185	down
methyl 1-methyl-1,2,5,6-tetrahydropyridine-3-carboxylate hydrobromide	C8 H13 N O2	-1.14963	0.0265552	2.01116	down
Testosterone sulfate	C19 H28 O5 S	1.57501	0.0277061	1.79698	up
Epicatechin	C15 H14 O6	1.45343	0.0277061	1.33703	up
LPI 18:2	C27 H49 O12 P	2.10463	0.0281035	1.29097	up
LPC O-16:1	C24 H50 N O6 P	3.52949	0.0281035	1.38145	up
N-Oleoyl Dopamine	C26 H43 N O3	3.36121	0.0281035	1.25721	up
Lysopc 18:2	C26 H50 N O7 P	2.50755	0.0289025	1.72869	up
CAR 20:4	C27 H46 N O4	1.6805	0.0291454	1.82683	up
Glycerophospho-N-palmitoyl ethanolamine	C21 H44 N O7 P	1.61496	0.0299341	2.05766	up
Lysope 16:0	C21 H44 N O7 P	1.62235	0.0299341	1.99014	up
Hesperetin	C16 H14 O6	6.17634	0.0299341	1.25974	up
Quercetin	C15 H10 O7	4.13968	0.0299341	1.33422	up
Boc-beta-cyano-L-alanine	C9 H14 N2 O4	-1.68636	0.0299341	2.12502	down
Sanguinarine	C20 H13 N O4	-1.62069	0.0299341	2.21604	down
Maltotriose	C18 H32 O16	-1.78984	0.0301673	1.56719	down
Catechin	C15 H14 O6	3.49509	0.0310475	1.27397	up
JWH 250 N-pentanoic acid metabolite	C22 H23 N O4	1.67763	0.0310475	1.68376	up
Pipecolic acid	C6 H11 N O2	-1.41373	0.031164	2.29618	down
LPE 14:0	C19 H40 N O7 P	1.65495	0.0317547	1.89024	up
Neohesperidin	C28 H34 O15	4.92599	0.0323946	1.06575	up
2-Methylbutyroylcarnitine	C12 H23 N O4	-0.859629	0.034167	1.77553	down
Imidazoleacetic acid	C5 H6 N2 O2	-1.31484	0.0344011	1.78528	down
Leukotriene E4	C23 H37 N O5 S	1.7692	0.0344011	1.64574	up
LPC O-16:0	C24 H52 N O6 P	3.2806	0.034476	1.39576	up
5,7-Dihydroxy-2-(3-hydroxy-4-methoxyphenyl)chroman-4-one	C16 H14 O6	6.11982	0.034687	1.23111	up
4-Hydroxymandelonitrile	C8 H7 N O2	-0.873479	0.034687	1.91863	down
Nicotinamide N-oxide	C6 H6 N2 O2	-1.18428	0.034687	1.80213	down
CAR 17:1	C24 H46 N O4	1.63386	0.034687	1.67843	up
morpholino(quinolin-6-yl)methanone	C14 H14 N2 O2	1.691	0.0348903	1.31385	up
3-[(4-chlorobenzyl)thio]-4-methyl-5-undecyl-4H-1,2,4-triazole	C21 H32 Cl N3 S	1.09002	0.0348903	1.83898	up
Urocanic acid	C6 H6 N2 O2	-1.19164	0.0348903	1.78458	down
YLK	C21 H34 N4 O5	0.94549	0.0348903	1.98175	up
3',5,7-Trihydroxy-4'-methoxyflavanone	C16 H14 O6	3.36891	0.0348903	1.22515	up
AL 8810 Methyl ester	C25 H33 F O4	1.51094	0.0348903	1.59186	up
LPC 20:1-SN1	C28 H56 N O7 P	3.48874	0.0352458	1.1135	up
3-hydroxy-3-(2-pyridylmethyl)indolin-2-one	C14 H12 N2 O2	-0.813923	0.0357538	1.92717	down
Azetidine-2-carboxylic acid	C4 H7 N O2	-0.604841	0.0369885	2.21822	down
ADBICA N-pentanoic acid metabolite	C20 H27 N3 O4	-3.173	0.0369885	2.40289	down
9-(2,3-Dihydroxy-3-methylbutoxy)-7H-furo[3,2-g]chromen-7-one	C16 H16 O6	2.04497	0.0369885	1.33271	up
4-Hexyloxyaniline	C12 H19 N O	-0.631133	0.0371074	1.57763	down
FKK	C21 H35 N5 O4	-0.93645	0.0371074	1.8736	down
N'-[6-(tert-butyl)thieno[3,2-d]pyrimidin-4-yl]-4-methylbenzohydrazide	C18 H20 N4 O S	0.99126	0.0371074	1.18309	up
Betulin	C30 H50 O2	1.04686	0.0376011	1.52184	up
2-Oxoglutaric acid	C5 H6 O5	-1.6442	0.0380727	1.88692	down
Lysopc 18:1	C26 H52 N O7 P	2.00514	0.0380727	1.78915	up
DKK	C16 H31 N5 O6	-0.812377	0.0380727	1.66422	down
LPC 20:3-SN1	C28 H52 N O7 P	2.12034	0.0380727	1.10053	up
Xanthine	C5 H4 N4 O2	-1.19486	0.0380727	1.55544	down
SL 10:1;O/16:1;O	C26 H49 N O6 S	1.61518	0.0387215	1.383	up
LPE 15:0	C20 H42 N O7 P	1.35444	0.038987	1.8706	up
Estriol 17-sulfate	C18 H24 O6 S	1.19579	0.0391291	1.42893	up
LysoPC 20:2	C28 H54 N O7 P	2.54932	0.0392593	1.30727	up
LPE 15:1	C20 H40 N O7 P	1.46442	0.0396655	1.82114	up
Protectin D1	C22 H32 O4	2.74531	0.0398602	1.17908	up
CAR 18:5	C25 H40 N O4	1.80881	0.0398602	1.36758	up
LPE 17:0	C22 H46 N O7 P	2.10209	0.0406379	1.29283	up
Amoxicillin	C16 H19 N3 O5 S	-2.74096	0.041298	2.49678	down
5,6-dimethyl-4-oxo-4H-pyran-2-carboxylic acid	C8 H8 O4	-0.59976	0.0426924	1.54034	down
alpha-ketoglutaric acid	C5 H6 O5	-1.64273	0.042802	1.84639	down
LPC O-17:1	C25 H52 N O6 P	2.78504	0.042802	1.02157	up
Methyl caffeate	C10 H10 O4	-2.88222	0.0432965	2.09211	down
CAR 18:4	C25 H42 N O4	1.08008	0.0432965	1.80074	up
Poncirin	C28 H34 O14	2.76847	0.0432965	1.06523	up
N6,N6,N6-Trimethyl-L-lysine	C9 H20 N2 O2	1.97953	0.0432965	1.38789	up
Lactitol	C12 H24 O11	4.40026	0.0435856	1.07029	up
CAR 16:5	C23 H36 N O4	1.89606	0.0438013	1.44223	up
L-(+)-Citrulline	C6 H13 N3 O3	-1.70539	0.0438013	1.67134	down
3-methyl-5-oxo-5-(4-toluidino)pentanoic acid	C13 H17 N O3	1.96377	0.0442534	1.44977	up
3-(5-phenyl-1,3-oxazol-2-yl)-4-(trifluoromethyl)pyridine	C15 H9 F3 N2 O	-1.46522	0.0442534	1.7116	down
Lysope 18:1	C23 H46 N O7 P	1.62852	0.0442534	1.79796	up
N6-Me-dA	C11 H15 N5 O3	-2.10479	0.0442534	1.61515	down
PPH	C16 H23 N5 O4	1.33638	0.0442534	1.34303	up
Methyl dihydrojasmonate	C13 H22 O3	-0.707297	0.0442534	1.48561	down
5-(2,5-dihydroxyhexyl)oxolan-2-one	C10 H18 O4	-0.773621	0.0464152	1.44568	down
T-2 Toxin	C24 H34 O9	1.53447	0.046736	1.32874	up
LPC 17:1	C25 H50 N O7 P	1.69197	0.0474857	1.04846	up
QLK	C17 H33 N5 O5	0.793288	0.0474857	1.66645	up
Hypoxanthine	C5 H4 N4 O	-1.03517	0.0474857	1.6168	down
2-(1H-indol-3-yl)acetic acid	C10 H9 N O2	-1.04294	0.0474857	1.69131	down
FMK	C20 H32 N4 O4 S	0.700324	0.048657	1.72627	up
3-Methyl-2-oxobutanoic acid	C5 H8 O3	-0.923331	0.048657	1.59734	down
N-benzyl-N-isopropyl-N'-(4-isopropylphenyl)thiourea	C20 H26 N2 S	-4.46483	0.048657	2.28804	down
2-Keto-4-methylthiobutyric acid	C5 H8 O3 S	-1.82462	0.048657	1.65762	down
5,8-dihydroxy-10-methyl-5,8,9,10-tetrahydro-2H-oxecin-2-one	C10 H14 O4	-0.662274	0.0494367	1.42814	down
CAR 9:1	C16 H30 N O4	1.08295	0.0494367	1.56209	up
8(9)-EET Ethanolamide	C22 H37 N O3	1.37559	0.0494367	1.44428	up
3,4-Dihydroxyphenylpropionic acid	C9 H10 O4	0.892639	0.0494367	1.54558	up

## Sheet: S8 Table
S8a Table. Baseline information of IBD patients with or without anxiety and or depression
Variables	IBD - rem - NonAD	IBD - rem - A and/or D	IBD - act - NonAD	IBD - act - A and/or D	Value	P value
Sex (n, %)					0.185	0.846
Male	(11,57.89)	(8,61.54)	(7,46.67)	(6,50.00)
Female	(8,42.11)	(5,38.46)	(8,53.33)	(6,50.00)
Age at enrollment (median, range)	37(34,43)	37(33,61)	40.87±15.11	49.42±16.05	3.127	0.372
Type (n, %)					6.803	0.078
UC	(15,78.95)	(12,92.31)	(15,100.00)	(8,66.67)
CD	(4,21.05)	(1,7.69)	(0,0.00)	(4,33.33)
Course (month)	55(22,96)	27(15,93)	37(23,79)	91.33±76.74	2.666	0.446
Age at Onset (AO)	32(29,39)	36(28,41)	35.93±14.75	41.50±16.50	1.547	0.672
Mayo score	0.00(0.00,0.00)	0.00(0.00,0.00)	5.13±3.02	3.13±1.55	36.914	<0.001
Location of UC (n, %)					9.321	0.408
E1	(6,31.58)	(6,46.75)	(6,40.00)	(1,8.33)
E2	(5,26.32)	(4,30.77)	(3,20.00)	(3,25.00)
E3	(4,21.05)	(2,15.38)	(6,40.00)	(4,33.33)
Location of CD (n, %)					-	-
L1	(1,5.26)	-	-	-
L2	-	(1,7.69)	-	-
L3	(3,15.79)	-	-	(3,25.00)
L4	-	-	-	(1,8.33)
Newly diagnosed IBD (n, %)					1.573	0.666
NO	(18,94.74)	(13,100.00)	(14,93.33)	(12,100.00)
YES	(1,5.26)	(0,0.00)	(1,6.67)	(0,0.00)
Treatment (n, %)					7.432	0.283
5-ASA	(12,63.16)	(11,86.42)	(13,68.67)	(7,58.33)
Glucocorticoid (GSs)	(1,5.26)	(0,0.00)	(0,0.00)	(2,16.67)
Biologics	(6,31.58)	(2,15.38)	(2,13.33)	(3,25.00)
Smoke (n, %)					8.282	0.041
NO	(18,94.74)	(9,69.23)	(15,100.00)	(11,91.67)
YES	(1,5.26)	(4,30.77)	(0,0.00)	(1,8.33)
Alcohol (n, %)					0.905	0.824
NO	(18,94.74)	(12,92.31)	(14,93.33)	(12,100.00)
YES	(1,5.26)	(1,7.69)	(1,6.67)	(0,0.00)
BMI	21.92±3.20	232.45±3.70	21.58±3.62	22.75±3.71	0.804	0.497
HADS-A	3.00(1.00,6.00)	8.38±2.53	2.87±2.30	11.00±4.57	33.72	<0.001
HADS-D	±	8.23±2.42	2.00(0.00,4.00)	12.17±3.56	41.715	<0.001
HADS	17(15,18)	16.26±2.47	5.07±4.20	23.17±6.10	43.61	<0.001
S8b Table. PERMANOVA of IBD patients with mental disorders
	Df	SumOfSqs	R2	F	Pr(>F)
Group	3	1.1851	0.0497649	0.964549	0.604
Age	1	0.452712	0.0190104	1.10538	0.26
Sex	1	0.420914	0.0176751	1.02774	0.391
BMI	1	0.458511	0.0192539	1.11954	0.229
Residual	52	21.2967	0.894296	NA	NA
Total	58	23.814	1	NA	NA
S8c Table. Differential ASVs in IBD patients in remission with anxiety and/or depression (analysis performed by DESeq2)									S8d Table. Differential ASVs in active IBD patients with anxiety and/or depression (analysis performed by DESeq2)
ASV	baseMean	log2FoldChange	lfcSE	stat	P value	P value (FDR-adjusted, Benjamini-Hochberg)	genus		ASV	baseMean	log2FoldChange	lfcSE	stat	P value	P value (FDR-adjusted, Benjamini-Hochberg)	genus
ASV72	55.631	-7.95899	0.82516	-9.64539	5.14e-22	2.98e-19	g__Klebsiella		ASV142	36.3022	-7.44843	0.799512	-9.31623	1.21e-20	8.02e-18	g__Veillonella
ASV246	8.32702	-5.09756	0.74217	-6.86845	6.49e-12	1.88e-09	g__Fusobacterium		ASV300	9.15266	-5.36056	0.773702	-6.92846	4.25e-12	1.41e-09	g__Veillonella
ASV191	21.8941	-5.30816	0.790969	-6.71095	1.93e-11	3.74e-09	g__Klebsiella		ASV324	8.67538	-5.18281	0.797116	-6.50195	7.93e-11	1.66e-08	g__unidentified_[Eubacterium]_coprostanoligenes_group
ASV163	6.98614	-4.75925	0.741024	-6.42253	1.34e-10	1.94e-08	g__Christensenellaceae_R-7_group		ASV79	23.4769	6.40379	0.990227	6.467	1e-10	1.66e-08	g__Streptococcus
ASV148	15.1465	5.48929	0.881635	6.22626	4.78e-10	5.54e-08	g__Bacteroides		ASV220	9.97645	-5.37725	0.868852	-6.18891	6.06e-10	8.06e-08	g__Veillonella
ASV308	4.48121	-4.16085	0.674223	-6.17133	6.77e-10	6.55e-08	g__Klebsiella		ASV233	8.78649	4.98436	0.813155	6.12965	8.81e-10	9.76e-08	g__Sellimonas
ASV192	45.063	-5.70143	0.94164	-6.05479	1.41e-09	1.16e-07	g__NK4A214_group		ASV225	8.22142	-5.15518	0.847935	-6.07968	1.2e-09	1.14e-07	g__Veillonella
ASV375	14.7036	5.0684	0.854301	5.9328	2.98e-09	2.16e-07	g__Lachnospiraceae_UCG-004		ASV63	89.7354	-6.2179	1.05229	-5.90891	3.44e-09	2.86e-07	g__Klebsiella
ASV160	14.1362	4.907	0.843494	5.81747	5.97e-09	3.85e-07	g__Escherichia-Shigella		ASV90	4.86339	-4.32159	0.739122	-5.84692	5.01e-09	3.7e-07	g__Ruminococcus
ASV158	5.8471	-4.29856	0.759769	-5.65772	1.53e-08	8.24e-07	g__[Eubacterium]_eligens_group		ASV203	4.26685	-4.09311	0.726694	-5.6325	1.78e-08	1.18e-06	g__Collinsella
ASV23	105.964	-5.52762	0.977561	-5.6545	1.56e-08	8.24e-07	g__Klebsiella		ASV131	13.6193	5.25417	0.945466	5.55722	2.74e-08	1.66e-06	g__Bacteroides
ASV57	31.3197	5.3951	0.960568	5.61657	1.95e-08	9.41e-07	g__Bacteroides		ASV325	3.72038	-3.84571	0.712877	-5.39464	6.87e-08	3.81e-06	g__Butyricimonas
ASV282	10.5099	-4.35832	0.785467	-5.54869	2.88e-08	1.28e-06	g__Clostridium_sensu_stricto_1		ASV173	10.2671	-4.8711	0.905805	-5.37765	7.55e-08	3.86e-06	g__Faecalibacterium
ASV511	3.1306	-3.41506	0.645319	-5.29206	1.21e-07	5.01e-06	g__Agathobacter		ASV49	53.8013	-5.2393	0.981635	-5.33731	9.43e-08	4.48e-06	g__Veillonella
ASV111	6.72726	4.23123	0.810422	5.22102	1.78e-07	6.88e-06	g__Parasutterella		ASV735	3.13507	-3.44811	0.649319	-5.31034	1.09e-07	4.85e-06	g__Rothia
ASV214	5.32366	3.85035	0.778644	4.94494	7.62e-07	2.72e-05	g__Megamonas		ASV241	5.39647	4.19455	0.80002	5.24306	1.58e-07	6.18e-06	g__Faecalibacterium
ASV373	13.2947	4.14655	0.840099	4.93579	7.98e-07	2.72e-05	g__Erysipelatoclostridium		ASV447	3.42148	-3.68995	0.703793	-5.24295	1.58e-07	6.18e-06	g__Escherichia-Shigella
ASV513	2.62669	-2.9711	0.612774	-4.8486	1.24e-06	4.01e-05	g__Butyricicoccus		ASV75	3.37436	-3.66431	0.70223	-5.21811	1.81e-07	6.68e-06	g__Prevotella_9
ASV63	89.7354	-4.43048	0.917891	-4.82681	1.39e-06	4.24e-05	g__Klebsiella		ASV97	4.91422	4.03652	0.790551	5.10596	3.29e-07	1.15e-05	g__Dialister
ASV237	5.00398	3.74746	0.780112	4.80374	1.56e-06	4.52e-05	g__Bacteroides		ASV100	5.51751	3.99912	0.856501	4.66913	3.02e-06	0.000100573	g__Parasutterella
ASV681	2.37115	-2.85222	0.596713	-4.77988	1.75e-06	4.84e-05	g__Bacteroides		ASV175	2.53239	-3.09404	0.666964	-4.639	3.5e-06	0.000106465	g__Prevotella_9
ASV130	4.74473	3.65838	0.774353	4.72443	2.31e-06	6.08e-05	g__Bacteroides		ASV21	64.6316	-5.02661	1.08384	-4.63775	3.52e-06	0.000106465	g__Klebsiella
ASV1162	2.23667	-2.72474	0.579307	-4.70345	2.56e-06	6.45e-05	g__Bacteroides		ASV247	7.15778	3.76744	0.835454	4.50945	6.5e-06	0.00018792	g__Hungatella
ASV131	13.6193	-3.94689	0.859677	-4.59114	4.41e-06	0.000106535	g__Bacteroides		ASV378	14.5022	3.93405	0.888499	4.42774	9.52e-06	0.000263851	g__Lachnoclostridium
ASV211	4.40739	3.47313	0.773264	4.49152	7.07e-06	0.000164066	g__Streptococcus		ASV417	2.16806	-2.77113	0.627843	-4.41372	1.02e-05	0.000270278	g__Sutterella
ASV489	2.11834	-2.69865	0.603514	-4.47155	7.77e-06	0.000173226	g__Lachnospira		ASV438	3.20422	3.28461	0.746895	4.39768	1.09e-05	0.000279843	g__Faecalibacterium
ASV35	48.1487	4.90393	1.09954	4.46	8.2e-06	0.000176064	g__Bacteroides		ASV726	2.1186	-2.70014	0.624719	-4.32217	1.54e-05	0.000380525	g__Veillonella
ASV21	64.6316	-4.26389	0.969318	-4.39886	1.09e-05	0.000217957	g__Klebsiella		ASV159	21.6987	-4.38938	1.02117	-4.29837	1.72e-05	0.000408636	g__Anaerostipes
ASV127	10.8863	3.43744	0.781615	4.39787	1.09e-05	0.000217957	g__Clostridioides		ASV679	2.14508	-2.73003	0.642356	-4.25003	2.14e-05	0.000490136	g__Allisonella
ASV169	3.46952	3.11582	0.709563	4.39118	1.13e-05	0.000217957	g__Bacteroides		ASV1268	1.94655	-2.49964	0.600152	-4.16501	3.11e-05	0.000678328	g__Butyricicoccus
ASV45	2.03358	-2.62466	0.601209	-4.36563	1.27e-05	0.000237159	g__Faecalibacterium		ASV129	18.9724	3.90066	0.93733	4.16146	3.16e-05	0.000678328	g__[Clostridium]_innocuum_group
ASV592	3.10435	3.04891	0.703113	4.3363	1.45e-05	0.000262638	g__Proteus		ASV375	14.7036	3.77284	0.916219	4.11783	3.82e-05	0.000794784	g__Lachnospiraceae_UCG-004
ASV657	5.53921	-2.67002	0.625223	-4.27051	1.95e-05	0.000342773	g__Butyricicoccus		ASV420	2.79729	3.0255	0.737245	4.10379	4.06e-05	0.000819036	g__Bacteroides
ASV563	1.84679	-2.27563	0.544452	-4.17968	2.92e-05	0.000497986	g__Parasutterella		ASV99	67.2337	-3.98906	0.97685	-4.0836	4.43e-05	0.000867318	g__UCG-002
ASV517	2.82945	2.69381	0.650952	4.13827	3.5e-05	0.000579896	g__Streptococcus		ASV94	37.8231	4.28398	1.05174	4.07322	4.64e-05	0.000880981	g__Lachnoclostridium
ASV173	10.2671	3.57608	0.867746	4.12111	3.77e-05	0.000607474	g__Faecalibacterium		ASV337	2.67963	2.92833	0.72605	4.03323	5.5e-05	0.00101625	g__Escherichia-Shigella
ASV673	2.3881	-2.58343	0.628708	-4.10911	3.97e-05	0.000622612	g__Lachnospiraceae_UCG-010		ASV28	3.73923	3.29999	0.821905	4.01505	5.94e-05	0.00106818	g__Bacteroides
ASV793	2.18517	-2.42762	0.594434	-4.08392	4.43e-05	0.000675891	g__Sutterella		ASV580	1.9156	-2.45946	0.622816	-3.94894	7.85e-05	0.0013737	g__Escherichia-Shigella
ASV322	1.88113	-2.32114	0.574066	-4.04333	5.27e-05	0.00078369	g__Parabacteroides		ASV9	1248.48	-5.1469	1.30773	-3.93576	8.29e-05	0.00141412	g__Bifidobacterium
ASV1017	2.68031	2.63603	0.657296	4.01042	6.06e-05	0.000878869	g__Lachnoclostridium		ASV1394	1.7274	-2.19444	0.567048	-3.86994	0.000108861	0.00180981	g__Fenollaria
ASV209	2.96146	2.82609	0.71627	3.94557	7.96e-05	0.0011262	g__Faecalibacterium		ASV704	4.93199	2.61333	0.679249	3.84738	0.000119385	0.00193637	g__Lachnoclostridium
ASV194	12.0969	3.42176	0.873168	3.91878	8.9e-05	0.001229	g__Tyzzerella		ASV390	14.0427	3.50408	0.913785	3.83469	0.000125724	0.00199063	g__[Ruminococcus]_torques_group
ASV150	1.7964	-2.20569	0.565812	-3.89827	9.69e-05	0.0013068	g__Faecalibacterium		ASV475	2.1368	-2.50377	0.654576	-3.82503	0.000130755	0.00202214	g__Enterococcus
ASV359	2.84929	2.75301	0.710785	3.87319	0.000107419	0.00141598	g__Blautia		ASV50	193.745	4.64601	1.21684	3.81809	0.00013449	0.00203264	g__Blautia
ASV752	2.27047	-2.3202	0.603893	-3.84208	0.000121997	0.0015614	g__Bacteroides		ASV74	79.5602	-4.2281	1.11807	-3.78162	0.000155814	0.00230259	g__Escherichia-Shigella
ASV942	1.76479	-2.15925	0.562539	-3.83841	0.000123835	0.0015614	g__Lachnospira		ASV134	79.5387	4.30013	1.14475	3.7564	0.000172375	0.00248454	g__[Eubacterium]_eligens_group
ASV91	3.23715	-2.63707	0.700889	-3.76246	0.000168248	0.00207625	g__Klebsiella		ASV164	6.67705	-3.04171	0.811381	-3.74881	0.000177675	0.00248454	g__Veillonella
ASV178	6.41864	2.73394	0.727825	3.75631	0.000172436	0.0020836	g__Blautia		ASV522	4.30175	2.68807	0.717493	3.74648	0.000179335	0.00248454	g__CAG-56
ASV34	53.4598	3.79958	1.01962	3.72648	0.000194173	0.00229837	g__[Ruminococcus]_torques_group		ASV959	1.69559	-2.14322	0.574102	-3.73317	0.000189082	0.00249272	g__Enterococcus
ASV79	23.4769	3.38212	0.923317	3.66301	0.000249267	0.0028915	g__Streptococcus		ASV156	64.8906	-3.86173	1.03578	-3.72833	0.000192754	0.00249272	g__Lachnospiraceae_UCG-010
ASV281	2.52291	2.51844	0.692533	3.63656	0.000276306	0.0031423	g__Parabacteroides		ASV334	2.36956	-2.49916	0.670384	-3.72795	0.000193045	0.00249272	g__UCG-002
ASV1129	2.32335	2.35284	0.650815	3.61523	0.000300084	0.00326389	g__Blautia		ASV796	2.15247	2.4693	0.662807	3.72551	0.000194919	0.00249272	g__Shuttleworthia
ASV573	3.30333	-2.50719	0.693678	-3.61435	0.000301108	0.00326389	g__UCG-003		ASV15	836.974	-4.74404	1.27861	-3.71031	0.000207002	0.00259729	g__Collinsella
ASV210	3.04707	-2.56477	0.710074	-3.61197	0.000303879	0.00326389	g__Bacteroides		ASV521	3.33354	2.87218	0.789355	3.63864	0.000274078	0.00337522	g__Parabacteroides
ASV99	67.2337	-3.39802	0.94397	-3.59972	0.000318566	0.00335942	g__UCG-002		ASV60	176.227	4.16771	1.14964	3.62524	0.000288697	0.0034906	g__Lachnospira
ASV393	2.43722	2.44998	0.687012	3.56614	0.000362283	0.00375222	g__Lactobacillus		ASV437	1.72855	-2.22174	0.615811	-3.60783	0.000308769	0.00366663	g__Blautia
ASV934	1.61001	-1.91357	0.545009	-3.51108	0.000446286	0.00454116	g__Lachnospiraceae_UCG-010		ASV341	2.03398	2.36122	0.662838	3.56228	0.000367649	0.00428924	g__Flavonifractor
ASV124	19.978	-3.11598	0.890551	-3.49894	0.000467113	0.00467113	g__Parasutterella		ASV462	3.14991	2.80679	0.790842	3.54912	0.000386525	0.00443172	g__Fournierella
ASV963	1.9298	-2.05188	0.602856	-3.40361	0.000665026	0.00645752	g__Bacteroides		ASV314	1.67638	-2.11318	0.597109	-3.53902	0.000401609	0.00452661	g__Coprococcus
ASV619	2.92105	2.49741	0.734883	3.39837	0.00067788	0.00645752	g__Morganella		ASV192	45.063	3.46007	0.982379	3.52213	0.000428091	0.00474468	g__NK4A214_group
ASV816	1.72702	-1.91202	0.562714	-3.39786	0.000679153	0.00645752	g__[Eubacterium]_ventriosum_group		ASV91	3.23715	-2.6645	0.760419	-3.50398	0.000458356	0.00499683	g__Klebsiella
ASV176	5.82652	-2.18798	0.655021	-3.34032	0.000836821	0.00782833	g__Lachnoclostridium		ASV292	1.66124	-2.11532	0.607665	-3.48107	0.000499418	0.00535666	g__Veillonella
ASV253	2.18448	2.22619	0.668243	3.3314	0.00086409	0.00795512	g__Faecalibacterium		ASV266	4.6711	-2.49413	0.73277	-3.4037	0.000664794	0.00701727	g__UCG-003
ASV469	3.28339	-2.29681	0.702067	-3.2715	0.00106977	0.0096948	g__UCG-005		ASV123	1.96454	2.26278	0.665786	3.39866	0.000677163	0.00703615	g__Christensenellaceae_R-7_group
ASV453	2.28595	2.19344	0.67327	3.2579	0.00112242	0.0100154	g__Bacteroides		ASV1335	1.82872	2.09259	0.628391	3.33007	0.000868245	0.00888281	g__Butyricimonas
ASV1137	2.30423	2.07374	0.638059	3.25008	0.00115372	0.0101388	g__Aliidiomarina		ASV1436	1.65731	-1.84472	0.558868	-3.30081	0.000964075	0.00971378	g__Family_XIII_AD3011_group
ASV39	45.0915	3.07848	0.955732	3.22107	0.00127713	0.0110557	g__Veillonella		ASV235	6.35392	3.14982	0.96269	3.2719	0.00106829	0.0106031	g__Anaerostipes
ASV575	2.25524	2.24344	0.705086	3.1818	0.00146365	0.012484	g__Bacteroides		ASV408	3.18248	-2.56199	0.78857	-3.2489	0.00115852	0.0113297	g__Lachnoclostridium
ASV541	2.03361	2.09163	0.65959	3.17111	0.0015186	0.012765	g__Lachnospira		ASV143	9.29473	-3.01338	0.933009	-3.22975	0.00123899	0.011941	g__Veillonella
ASV1087	2.40691	1.98102	0.629311	3.14791	0.00164441	0.0136251	g__Rothia		ASV85	19.8606	3.37499	1.04851	3.21885	0.00128707	0.0122272	g__Parasutterella
ASV349	1.79586	-1.75949	0.561057	-3.13603	0.00171254	0.0139579	g__Clostridium_sensu_stricto_1		ASV1353	1.79654	2.00113	0.624485	3.20445	0.0013532	0.0126743	g__Holdemania
ASV967	1.88036	1.94107	0.619638	3.13259	0.00173271	0.0139579	g__Haemophilus		ASV652	2.10085	-2.14236	0.676528	-3.1667	0.00154178	0.0138745	g__Bacteroides
ASV206	13.6493	-2.91778	0.933659	-3.1251	0.00177742	0.0139983	g__Bacteroides		ASV70	12.9543	-2.9735	0.939421	-3.16525	0.0015495	0.0138745	g__Phascolarctobacterium
ASV571	1.88091	1.92162	0.615177	3.12369	0.00178599	0.0139983	g__Anaerostipes		ASV186	51.8228	3.1058	0.98147	3.16444	0.00155384	0.0138745	g__Lachnospiraceae_UCG-004
ASV86	2.18793	2.12796	0.684629	3.10819	0.00188236	0.0145569	g__Pediococcus		ASV125	87.8569	3.6381	1.15043	3.16239	0.00156479	0.0138745	g__Bacteroides
ASV1110	1.44056	-1.58435	0.522647	-3.0314	0.00243422	0.0185769	g__Butyricicoccus		ASV516	8.33938	2.34803	0.758691	3.09485	0.00196916	0.0172301	g__Sellimonas
ASV737	1.99796	-1.72438	0.572519	-3.01192	0.00259602	0.0194482	g__Oscillibacter		ASV1650	1.43965	-1.6611	0.542853	-3.05994	0.00221381	0.0191193	g__Bacteroides
ASV351	1.87993	1.90054	0.63148	3.00965	0.00261545	0.0194482	g__Blautia		ASV1652	1.43823	-1.65946	0.544736	-3.04635	0.0023164	0.0197488	g__Family_XIII_AD3011_group
ASV69	48.7335	3.06175	1.01989	3.00204	0.00268176	0.0196889	g__Faecalibacterium		ASV699	1.4715	-1.7325	0.569545	-3.04189	0.00235096	0.0197897	g__Paraprevotella
ASV557	2.62808	2.16232	0.723585	2.98834	0.00280493	0.0203357	g__Bacteroides		ASV559	1.72952	1.97774	0.651848	3.03405	0.00241293	0.0200575	g__Bacteroides
ASV519	2.42273	2.05578	0.689643	2.98092	0.0028738	0.0204345	g__Bacteroides		ASV69	48.7335	3.55206	1.17339	3.02719	0.00246842	0.0200654	g__Faecalibacterium
ASV1684	1.42362	-1.54689	0.520254	-2.97333	0.00294588	0.0204345	g__Intestinibacter		ASV683	2.25397	2.16075	0.713948	3.02648	0.00247423	0.0200654	g__[Ruminococcus]_torques_group
ASV1676	1.42274	-1.54583	0.520147	-2.97192	0.00295948	0.0204345	g__Bacteroides		ASV822	1.69518	1.92748	0.639397	3.01452	0.00257386	0.0205517	g__Bacteroides
ASV1686	1.42274	-1.54583	0.520147	-2.97192	0.00295948	0.0204345	g__Colidextribacter		ASV436	1.75994	-1.59854	0.530738	-3.01192	0.00259601	0.0205517	g__Parvimonas
ASV42	60.2819	-3.06392	1.03606	-2.95728	0.00310363	0.0211777	g__Bacteroides		ASV421	2.94738	2.30281	0.771302	2.98562	0.00283008	0.0219014	g__UCG-003
ASV74	79.5602	3.04386	1.03647	2.93677	0.00331653	0.0223673	g__Escherichia-Shigella		ASV459	9.9041	2.53126	0.847888	2.98537	0.00283236	0.0219014	g__Eggerthella
ASV159	21.6987	2.61115	0.892384	2.92604	0.0034331	0.0228873	g__Anaerostipes		ASV1508	1.59143	-1.60908	0.540412	-2.9775	0.00290608	0.0222131	g__Family_XIII_UCG-001
ASV229	1.40612	-1.50777	0.517781	-2.91197	0.00359152	0.0236714	g__Klebsiella		ASV1466	1.62721	1.79483	0.603727	2.97291	0.00294991	0.0222919	g__Hafnia-Obesumbacterium
ASV20	135.285	2.31749	0.810083	2.86081	0.00422563	0.0271285	g__Streptococcus		ASV1442	1.65758	-1.65641	0.56139	-2.95055	0.00317207	0.0237014	g__UCG-005
ASV755	1.79469	1.79468	0.628942	2.8535	0.00432412	0.0271285	g__Butyricicoccus		ASV23	105.964	-3.1191	1.05971	-2.94335	0.00324685	0.0239906	g__Klebsiella
ASV1716	1.38998	-1.4692	0.515474	-2.8502	0.00436921	0.0271285	g__Bacteroides		ASV98	111.604	3.12633	1.07341	2.91253	0.00358514	0.0261991	g__Lachnospiraceae_ND3007_group
ASV1721	1.38947	-1.4686	0.515412	-2.84937	0.00438058	0.0271285	g__Subdoligranulum		ASV1218	2.08366	1.97635	0.683019	2.89355	0.00380908	0.027533	g__Blautia
ASV81	16.7012	2.67087	0.937685	2.84836	0.00439449	0.0271285	g__Ligilactobacillus		ASV137	60.8816	-2.26888	0.793695	-2.85863	0.00425477	0.0304239	g__Halomonas
ASV223	3.81295	-2.06287	0.724455	-2.84748	0.00440672	0.0271285	g__Terrisporobacter		ASV1689	1.40693	-1.58446	0.559682	-2.83101	0.00464017	0.0317049	g__Megamonas
ASV1511	1.59238	-1.54649	0.543615	-2.84483	0.00444345	0.0271285	g__Lachnospiraceae_UCG-004		ASV552	1.7786	1.91911	0.677966	2.83068	0.00464486	0.0317049	g__Lacticaseibacillus
ASV137	60.8816	2.08168	0.73754	2.82246	0.00476565	0.0287924	g__Halomonas		ASV1690	1.40583	-1.58308	0.559536	-2.82928	0.00466531	0.0317049	g__Klebsiella
ASV390	14.0427	-2.36214	0.840691	-2.80976	0.00495787	0.029645	g__[Ruminococcus]_torques_group		ASV1691	1.40583	-1.58308	0.559536	-2.82928	0.00466531	0.0317049	g__Prevotella_9
ASV220	9.97645	2.33877	0.837559	2.79236	0.00523251	0.0309267	g__Veillonella		ASV1694	1.40552	-1.5827	0.559496	-2.8288	0.0046723	0.0317049	g__Fournierella
ASV231	1.3739	-1.42959	0.513115	-2.7861	0.0053347	0.0309267	g__Bacteroides		ASV647	2.22034	1.97624	0.700584	2.82085	0.00478973	0.0321734	g__Streptococcus
ASV655	1.37278	-1.42828	0.512978	-2.78428	0.0053646	0.0309267	g__Parabacteroides		ASV36	108.359	2.92677	1.04466	2.80164	0.00508431	0.0338107	g__Blautia
ASV1308	1.37201	-1.42736	0.512883	-2.78302	0.00538551	0.0309267	g__Terrisporobacter		ASV34	53.4598	3.00592	1.08187	2.77845	0.00546197	0.0359624	g__[Ruminococcus]_torques_group
ASV367	15.5323	-2.29636	0.826456	-2.77857	0.00545992	0.0310466	g__Butyricicoccus		ASV1709	1.38947	-1.54316	0.557092	-2.77003	0.00560513	0.0363699	g__Veillonella
ASV1098	1.4248	-1.42962	0.518786	-2.7557	0.00585662	0.032979	g__Lachnospiraceae_UCG-003		ASV1710	1.38731	-1.54047	0.556803	-2.76662	0.00566399	0.0363699	g__Prevotella
ASV100	5.51751	-2.18214	0.793202	-2.75105	0.00594039	0.0331291	g__Parasutterella		ASV870	1.57649	1.70924	0.618115	2.76525	0.00568792	0.0363699	g__Blautia
ASV161	5.9951	1.87027	0.68248	2.7404	0.0061365	0.0338968	g__Achromobacter		ASV208	46.159	2.79191	1.01262	2.75712	0.00583127	0.0369313	g__Erysipelatoclostridium
ASV266	4.6711	-2.02633	0.743781	-2.72437	0.00644252	0.0352515	g__UCG-003		ASV1052	1.37302	-1.50194	0.554561	-2.70835	0.00676197	0.0406406	g__Intestinibacter
ASV1401	1.71103	1.55884	0.578264	2.69573	0.00702338	0.0380707	g__Halomonas		ASV1726	1.37201	-1.50069	0.554426	-2.70675	0.00679462	0.0406406	g__Klebsiella
ASV539	2.89838	1.7142	0.653527	2.623	0.0087158	0.0468071	g__Halomonas		ASV1723	1.37173	-1.50034	0.554389	-2.7063	0.00680369	0.0406406	g__Bacteroides
ASV771	2.82948	1.60264	0.614437	2.60832	0.00909891	0.0484162	g__Halomonas		ASV1730	1.37173	-1.50034	0.554389	-2.7063	0.00680369	0.0406406	g__Bacteroides
ASV306	2.7137	-1.62586	0.625623	-2.59879	0.0093554	0.0493285	g__Clostridium_sensu_stricto_1		ASV642	5.65541	2.0367	0.752861	2.70529	0.00682458	0.0406406	g__Marvinbryantia
ASVs, Amplicon Sequence Variants									ASV1604	1.49089	1.55309	0.574108	2.70522	0.00682584	0.0406406	g__Oxalobacter
									ASV1727	1.37047	-1.49878	0.55422	-2.70431	0.00684473	0.0406406	g__Flavonifractor
									ASV105	31.536	-2.78449	1.03141	-2.6997	0.00694027	0.0408432	g__Bacteroides
									ASV877	2.60813	2.00091	0.751914	2.66108	0.00778897	0.0453784	g__Faecalitalea
									ASV39	45.0915	-2.7196	1.02336	-2.65751	0.00787205	0.0453784	g__Veillonella
									ASV854	1.52546	-1.54352	0.582972	-2.64767	0.00810491	0.0453784	g__Fructilactobacillus
									ASV44	247.167	3.1651	1.19596	2.64649	0.00813321	0.0453784	g__Erysipelotrichaceae_UCG-003
									ASV1743	1.3551	-1.45766	0.551832	-2.64149	0.00825418	0.0453784	g__Faecalibacterium
									ASV1745	1.3551	-1.45766	0.551832	-2.64149	0.00825418	0.0453784	g__Prevotella_9
									ASV1739	1.35363	-1.45585	0.551635	-2.63915	0.00831131	0.0453784	g__Prevotella
									ASV1742	1.35363	-1.45585	0.551635	-2.63915	0.00831131	0.0453784	g__Christensenellaceae_R-7_group
									ASV640	1.30558	-1.46861	0.556589	-2.63859	0.00832507	0.0453784	g__Parabacteroides
									ASV256	1.2882	-1.46815	0.557302	-2.63439	0.00842898	0.0455713	g__Streptococcus
									ASV19	62.9062	2.61614	0.996382	2.62563	0.00864877	0.0463825	g__Enterococcus
									ASV4	1637.84	3.53514	1.35367	2.61153	0.00901392	0.0477896	g__Bacteroides
									ASV528	1.76287	-1.58439	0.607564	-2.60776	0.00911356	0.0477896	g__Lactiplantibacillus
									ASV81	16.7012	2.58288	0.990647	2.60727	0.00912674	0.0477896	g__Ligilactobacillus
									ASV1212	2.08288	1.54043	0.592966	2.59784	0.00938108	0.0487377	g__Peptococcus
									ASVs, Amplicon Sequence Variants
S8e Table. Differential metabolites in IBD patients in remission with anxiety and/or depression							S8f Table. Differential metabolites in active IBD patients with anxiety and/or depression
Name	Formula	log2FC	P value (FDR-adjusted, Benjamini-Hochberg)	VIP	Up_Down		Name	Formula	log2FC	P value (FDR-adjusted, Benjamini-Hochberg)	VIP	Up_Down
N-Acetyldopamine	C10 H13 N O3	0.832221	0.000103005	2.17907	up		LPC 18:1-SN1	C26 H52 N O7 P	-6.03886	0.0009504	3.05545	down
1-(3,4-dimethoxyphenyl)ethan-1-one oxime	C10 H13 N O3	0.828626	0.000103005	2.22922	up		LPG 18:1	C24 H47 O9 P	-3.95712	0.0009504	3.14075	down
Indole-3-acrylic acid	C11 H9 N O2	-1.48216	0.00296843	2.82865	down		LPS 18:0	C24 H48 N O9 P	-3.25666	0.0009504	3.58339	down
2-Phenylglycine	C8 H9 N O2	0.907078	0.00968543	2.69173	up		LPC 16:0-SN1	C24 H50 N O7 P	-6.24869	0.0009504	3.07611	down
3,4-Dihydroxybenzaldehyde	C7 H6 O3	-1.29323	0.00968543	2.45822	down		LPC 18:2-SN1	C26 H50 N O7 P	-6.38211	0.0024192	2.91181	down
trans-3-Indoleacrylic acid	C11 H9 N O2	-1.67546	0.00968543	2.47174	down		LPC 16:0	C24 H50 N O7 P	-5.79686	0.002608	2.87055	down
5-(acetylamino)-2-hydroxybenzoic acid	C9 H9 N O4	0.698746	0.00968543	2.45623	up		LPE 18:1	C23 H46 N O7 P	-2.7502	0.00740571	2.17616	down
Pantethine	C22 H42 N4 O8 S2	-1.5854	0.0164045	1.91648	down		LPG 16:0	C22 H45 O9 P	-3.4968	0.011076	2.67254	down
D-(+)-Tryptophan	C11 H12 N2 O2	-2.07576	0.0170888	2.23617	down		N-{4-[(2R,3R)-3-(Hydroxymethyl)-5-oxo-2-morpholinyl]phenyl}acetamide	C13 H16 N2 O4	-1.82025	0.0163413	2.88582	down
KPH	C17 H28 N6 O4	-0.885135	0.018748	2.42987	down		Dl-3-Hydroxy-kynurenine	C10 H12 N2 O4	-2.59979	0.017136	2.30752	down
2-Hydroxyhippuric acid	C9 H9 N O4	0.999961	0.0205647	2.04428	up		LPG 18:2	C24 H45 O9 P	-4.45625	0.019008	2.36147	down
Ala-Ile	C9 H18 N2 O3	-1.2207	0.0205647	1.69682	down		LysoPC 20:2	C28 H54 N O7 P	-3.22874	0.034224	2.33603	down
TNK	C14 H27 N5 O6	-1.54634	0.0217748	1.96162	down		D-α-Tocopherol	C29 H50 O2	-1.48254	0.034224	1.84408	down
LPG 19:1	C25 H49 O9 P	-2.06318	0.0245996	2.27487	down		Betaine	C5 H11 N O2	0.715094	0.034224	2.57886	up
3-Indoleacrylic acid	C11 H9 N O2	-0.924414	0.0245996	1.7941	down		1-(2,4-diphenyl-2,3-dihydro-1H-1,5-benzodiazepin-1-yl)propan-1-one	C24 H22 N2 O	-1.37005	0.034592	1.94442	down
Isohomovanillic acid	C9 H10 O4	0.930827	0.0245996	2.24387	up		LPG 4:0	C10 H21 O9 P	-2.79137	0.0364427	1.83256	down
Capryloylglycine	C10 H19 N O3	-2.27709	0.0245996	1.96162	down		Monoolein	C21 H40 O4	-2.30657	0.0364427	1.72946	down
4-Hydroxymandelonitrile	C8 H7 N O2	0.655301	0.0245996	2.03129	up		6-methyl-4-(morpholinomethyl)-2H-chromen-2-one	C15 H17 N O3	-3.12412	0.0364427	2.65089	down
4-Hydroxybenzoic acid	C7 H6 O3	1.61257	0.0245996	2.09003	up		4-(tert-butyl)phenyl 3,5-dimethylisoxazole-4-carboxylate	C16 H19 N O3	-4.48251	0.0367074	2.1904	down
4- Carboxyphenylglycine	C9 H9 N O4	0.65258	0.0273971	2.07185	up		2-[2-oxo-2-(pyridin-3-ylamino)ethoxy]acetic acid	C9 H10 N2 O4	-1.55385	0.0455806	2.08982	down
Adrenosterone	C19 H24 O3	-1.1802	0.0282401	1.78963	down		QLK	C17 H33 N5 O5	-1.19912	0.0455806	2.22262	down
Ferulic acid	C10 H10 O4	1.01044	0.0282401	2.28969	up		LPG O-18:2	C24 H47 O8 P	-2.13559	0.0455806	2.44135	down
5-(sec-butyl)-2-hydroxybenzaldehyde N-phenylhydrazone	C17 H20 N2 O	-1.29552	0.0282401	1.66348	down		PC O-18:1	C26 H52 N O7 P	-2.39596	0.0455806	1.55243	down
LPE O-18:2	C23 H46 N O6 P	-2.59896	0.0282401	1.93997	down		LPC 18:0	C26 H54 N O7 P	-3.16529	0.0455806	2.0885	down
Eicosapentaenoic acid ethyl ester	C22 H34 O2	-1.68293	0.0291553	2.32532	down		LPS 16:0	C22 H44 N O9 P	-2.58767	0.0455806	1.40153	down
LPE 17:0	C22 H46 N O7 P	-2.48786	0.0356139	2.05995	down		N-(9-oxodecyl)acetamide	C12 H23 N O2	1.28614	0.0455806	1.8269	up
Υ-Aminobutyric acid (GABA)	C4 H9 N O2	-1.9934	0.0356139	1.8656	down		diethyl 2-{[2-(2-thienylcarbonyl)hydrazino]methylidene}malonate	C13 H16 N2 O5 S	3.20849	0.0455806	2.81518	up
DL-Tryptophan	C11 H12 N2 O2	-1.72071	0.0356139	1.96955	down		Indole-3-acetic acid	C10 H9 N O2	1.19389	0.0455806	2.07015	up
Phosphopyruvic acid	C3 H5 O6 P	-2.64972	0.0356139	1.80088	down		5-Aminosalicylic Acid	C7 H7 N O3	-1.38966	0.0455806	2.11623	down
Gamma-Aminobutyric acid	C4 H9 N O2	-1.94365	0.0356139	1.85611	down		LPE 14:0	C19 H40 N O7 P	-1.57375	0.0455806	1.84184	down
4-Methoxycinnamic acid	C10 H10 O3	0.772743	0.0366345	2.19088	up		LPE 18:0	C23 H48 N O7 P	-3.57888	0.0455806	2.0836	down
6-Hydroxynicotinic acid	C6 H5 N O3	0.695439	0.0380376	2.207	up		LPI 18:1	C27 H51 O12 P	-3.33849	0.0455806	1.70119	down
5-Methyl-dl-tryptophan	C12 H14 N2 O2	-0.862156	0.0406933	2.13565	down		Tomatidine	C27 H45 N O2	-3.2386	0.0455806	1.58598	down
2-Hydroxybutyric acid	C4 H8 O3	-1.10056	0.0419543	1.83562	down		GLK	C14 H28 N4 O4	-2.46093	0.0455806	2.28476	down
N1-methyl-5-methoxy-2-({2-[(methylamino)carbonyl]phenyl}thio)benzamide	C17 H18 N2 O3 S	-1.32832	0.0419543	1.99978	down		PPH	C16 H23 N5 O4	-1.52755	0.0455806	1.76654	down
Spectinomycin	C14 H24 N2 O7	0.633593	0.0419543	1.41684	up		4-Methyl-2-Oxopentanoic Acid	C6 H10 O3	0.705627	0.0455806	2.30156	up
Lysopc 18:1	C26 H52 N O7 P	-2.17382	0.0419543	1.89911	down		1-(2-furyl)pentane-1,4-dione	C9 H10 O3	-3.16852	0.0455806	1.9021	down
FAHFA 18:2/20:4	C38 H62 O4	-1.43072	0.0419543	2.08736	down		4-Hydroxyquinoline	C9 H7 N O	-2.20195	0.0455806	2.11197	down
Riboflavin-5-phosphate	C17 H21 N4 O9 P	1.7877	0.0419543	2.79448	up		AL 8810 Methyl ester	C25 H33 F O4	-1.6107	0.0455806	1.80909	down
Cinnamoylglycine	C11 H11 N O3	-2.0771	0.0419543	1.6442	down		1H-indene-3-carboxamide	C10 H9 N O	1.43384	0.0455806	2.0752	up
DGDG O-22:5_2:0	C39 H64 O14	-1.51823	0.0419543	2.02408	down		11-Deoxy prostaglandin F1β	C20 H36 O4	-2.17177	0.0455806	2.57195	down
Thr-Leu	C10 H20 N2 O4	-0.985042	0.0419543	1.38864	down		LPG 19:1	C25 H49 O9 P	-1.99384	0.0455806	1.55001	down
5,7-dihydroxy-3,8-dimethoxy-2-phenyl-4H-chromen-4-one	C17 H14 O6	-3.77266	0.0419543	2.3913	down		LPG O-15:1	C21 H43 O8 P	-2.19152	0.0455806	1.71232	down
3,4-Dihydroxyphenylpropionic acid	C9 H10 O4	-1.92081	0.0419543	1.6158	down		16β-Hydroxystanozolol	C21 H32 N2 O2	-1.32767	0.0455806	2.45875	down
2-Hydroxy-4-methylthiobutanoic acid	C5 H10 O3 S	-1.63	0.0419543	1.66924	down		Pyridoxal	C8 H9 N O3	-0.731054	0.0455806	1.57496	down
LPE O-17:2	C22 H44 N O6 P	-3.87889	0.0419543	1.85344	down		8,8'-dicarboxy-1,1'-binaphthalene	C22 H14 O4	-3.81383	0.0455806	1.80381	down
LPC 16:1	C24 H48 N O7 P	-1.2147	0.0419543	1.94239	down		9-benzyl-2,3,4,9-tetrahydro-1H-carbazol-4-one	C19 H17 N O	-3.34632	0.0455806	2.06781	down
TNH	C14 H22 N6 O6	1.41558	0.0419543	1.59354	up		(3beta,9xi)-3-(beta-D-Glucopyranosyloxy)-14-hydroxycard-20(22)-enolide	C29 H44 O9	-5.06251	0.0455806	1.82406	down
Indole-3-lactic acid	C11 H11 N O3	-2.52344	0.0419543	1.68346	down		Adrenosterone	C19 H24 O3	-1.96727	0.0455806	1.5892	down
Cer 20:2;3O/16:0;(2OH)	C36 H69 N O5	-2.88744	0.0419543	2.11756	down		Cadaverine	C5 H14 N2	2.17662	0.0455806	1.81239	up
Coniferin	C16 H22 O8	0.954154	0.0419543	1.58229	up		LPC 20:1-SN1	C28 H56 N O7 P	-4.0572	0.0455806	1.72817	down
trans-Cinnamic acid	C9 H8 O2	0.829117	0.0419543	1.70032	up		(+/-)5(6)-EET Ethanolamide	C22 H37 N O3	-0.648849	0.0455806	2.00626	down
MNK	C15 H29 N5 O5 S	-0.934702	0.0419543	1.54687	down		ethyl 2-thioxo-4-(trifluoromethyl)-1,2-dihydropyrimidine-5-carboxylate	C8 H7 F3 N2 O2 S	1.54379	0.0455806	2.20372	up
3-hydroxy-3-methylpentanedioic acid	C6 H10 O5	2.40713	0.0419543	2.22808	up		2-Amino-1,3,4-octadecanetriol	C18 H39 N O3	-1.31988	0.0455806	2.22007	down
Dl-Threitol	C4 H10 O4	-4.59711	0.0419543	1.52515	down		LPE 15:0	C20 H42 N O7 P	-1.37758	0.0455806	1.83606	down
Methionine sulfoxide	C5 H11 N O3 S	-1.08671	0.0419543	1.66682	down		VLK	C17 H34 N4 O4	-1.4984	0.0455806	1.82574	down
4-Aminobutyric acid	C4 H9 N O2	-1.9417	0.0419543	1.46457	down		Propionyl-L-carnitine	C10 H19 N O4	2.01183	0.0455806	1.86271	up
8Z,11Z,14Z-Eicosatrienoic acid	C20 H34 O2	-2.36029	0.0419543	1.65309	down		Glycerol 1-hexadecanoate	C19 H38 O4	-3.30257	0.0455806	1.56929	down
LPC O-15:0	C23 H50 N O6 P	-2.91825	0.0419543	2.13123	down		5-[(Benzoyloxy)methyl]-4,5,6-trihydroxy-2-cyclohexen-1-yl benzoate	C21 H20 O7	-3.54048	0.0455806	2.13678	down
L-Ornithine	C5 H12 N2 O2	-1.59166	0.0419543	1.65757	down		5,6-dimethyl-4-oxo-4H-pyran-2-carboxylic acid	C8 H8 O4	0.680572	0.0455806	1.58106	up
PC O-20:4	C28 H50 N O7 P	-2.65279	0.0419543	1.67489	down		gamma-Glutamylleucine	C11 H20 N2 O5	1.3017	0.0455806	1.89364	up
FNH	C19 H24 N6 O5	1.2754	0.0420863	1.8527	up		YLK	C21 H34 N4 O5	-1.06237	0.0455806	1.87435	down
Acetyl-N-formyl-5-methoxykynurenamine	C13 H16 N2 O4	1.06439	0.0439169	1.81669	up		Pipecolic acid	C6 H11 N O2	1.37235	0.0455806	2.28325	up
Anacardic acid	C22 H36 O3	-0.959357	0.0439169	1.78292	down		LPE 17:0	C22 H46 N O7 P	-2.39693	0.0455806	1.42145	down
Prostaglandin A1 ethyl ester	C22 H36 O4	-1.97738	0.0439169	1.65137	down		N-benzyl-N-isopropyl-N'-(4-isopropylphenyl)thiourea	C20 H26 N2 S	5.65676	0.0455806	2.87086	up
Neosaxitoxin	C10 H17 N7 O5	-1.68779	0.045004	1.72362	down		18-β-Glycyrrhetinic acid	C30 H46 O4	-3.31664	0.0455806	2.31551	down
JNJ-1661010	C19 H19 N5 O S	-0.625567	0.045004	1.65879	down		LPE 15:1	C20 H40 N O7 P	-1.46814	0.0455806	1.78176	down
Trifolin	C21 H20 O11	-0.830251	0.0454751	1.76354	down		IKK	C18 H37 N5 O4	-0.821939	0.0455806	1.82474	down
Sinapyl aldehyde	C11 H12 O4	1.16046	0.0454751	2.0505	up		N'2-benzylidene-5-hex-1-ynylfuran-2-carbohydrazide	C18 H18 N2 O2	1.23988	0.0455806	2.12747	up
LPC 16:0-SN1	C24 H50 N O7 P	-1.91745	0.0462519	1.68934	down		Homovanillic acid	C9 H10 O4	0.61594	0.0455806	1.92576	up
Hydrocortisone acetate	C23 H32 O6	0.713536	0.0462519	1.48222	up		9-(2,3-Dihydroxy-3-methylbutoxy)-7H-furo[3,2-g]chromen-7-one	C16 H16 O6	-1.64798	0.0455806	1.61326	down
LPC 16:0	C24 H50 N O7 P	-1.65834	0.0462519	1.64181	down		trans-Anethole	C10 H12 O	1.14525	0.0455806	2.07614	up
Fumaric acid	C4 H4 O4	-0.944527	0.0462519	1.49152	down		2-Oxoglutaric acid	C5 H6 O5	1.49775	0.0455806	1.9617	up
Ne-(1-Carboxymethyl)-L-lysine	C8 H16 N2 O4	-0.775455	0.0462519	1.12151	down		PC O-18:2	C26 H50 N O7 P	-3.92117	0.0455806	1.50589	down
3-(2-chlorophenyl)-3-(2,4-difluoroanilino)acrylonitrile	C15 H9 Cl F2 N2	-1.13877	0.0462519	1.57065	down		Choline	C5 H13 N O	-2.32232	0.0455806	1.76109	down
LPE O-17:1	C22 H46 N O6 P	-1.64093	0.0462519	1.01992	down		octadec-9-ynoic acid	C18 H32 O2	-0.875664	0.0455806	2.01151	down
Ursolic acid	C30 H48 O3	-1.62622	0.0462519	1.63091	down		Cinnamoylglycine	C11 H11 N O3	2.82275	0.0455806	2.04074	up
Pentadecanoic acid	C15 H30 O2	-2.22528	0.0462519	1.39668	down		SPB 14:0;2O	C14 H31 N O2	-1.2061	0.0455806	1.65734	down
Acetildenafil	C25 H34 N6 O3	-0.64643	0.0462519	1.74215	down		7-Methylxanthine	C6 H6 N4 O2	1.0907	0.0455806	1.73108	up
5,7-dimethyl-2-phenylpyrazolo[1,5-a]pyrimidine	C14 H13 N3	-1.05089	0.0462519	1.58833	down		alpha-Ketoglutaric acid	C5 H6 O5	1.48679	0.0455806	1.98085	up
Levalbuterol	C13 H21 N O3	1.69636	0.0462519	2.57878	up		L-Iditol	C6 H14 O6	-4.71892	0.0455806	1.92654	down
PD 0200347	C10 H17 N3 O2	1.12669	0.0462519	1.82176	up		L-Hydroxyproline	C5 H9 N O3	0.890325	0.0455806	2.41311	up
N-Desmethyltramadol	C15 H23 N O2	2.57547	0.0462519	1.64625	up		CAR 22:6	C29 H46 N O4	-3.15069	0.0455806	1.75886	down
Pyridoxamine 5-phosphate	C8 H13 N2 O5 P	0.585186	0.0462519	1.40967	up		4-Phenylbutyric acid	C10 H12 O2	-0.838099	0.0455806	2.03165	down
Carminic acid	C22 H20 O13	1.00693	0.0462519	1.65299	up		CAR 18:1	C25 H48 N O4	-2.34644	0.0459445	1.69166	down
Ala-Leu	C9 H18 N2 O3	-0.97103	0.0463972	1.13959	down		O-Arachidonoyl ethanolamine	C22 H37 N O2	-0.810611	0.0461493	1.87978	down
N1-cyclohexyl-4-(4-fluorobenzyl)-1,4-diazepane-1-carbothioamide	C19 H28 F N3 S	-0.775656	0.0469456	1.6261	down		VQH	C16 H26 N6 O5	-1.64939	0.0461493	1.82271	down
5-Hydroxyindole-2-carboxylic acid	C9 H7 N O3	0.877686	0.0469456	1.84307	up		Phellamurin	C26 H30 O11	1.22549	0.0461493	1.75573	up
α-Hydroxyalprazolam	C17 H13 Cl N4 O	-1.16475	0.0481191	1.67045	down		α-Cyclodextrin	C36 H60 O30	-1.91064	0.0461493	1.81819	down
Methyl caffeate	C10 H10 O4	3.13942	0.0481191	1.98061	up		Methyl N-benzoylphenylalaninate	C17 H17 N O3	3.70923	0.0461493	2.33715	up
2-morpholino-1-phenyl-1-ethanol	C12 H17 N O2	-0.952231	0.0481191	1.71162	down		D-(-)-Mannitol	C6 H14 O6	-2.5657	0.0468596	1.82687	down
LPG O-18:2	C24 H47 O8 P	-1.11804	0.0481191	1.18461	down		DGDG O-22:6_2:0	C39 H62 O14	2.07997	0.0470885	2.35478	up
all-cis-4,7,10,13,16-Docosapentaenoic acid	C22 H34 O2	-1.54061	0.0481191	1.51336	down		LPS 16:1	C22 H42 N O9 P	1.0456	0.0470885	1.38133	up
Homogentisic Acid	C8 H8 O4	0.752328	0.0481191	1.72535	up		3-Methyl-2-oxobutanoic acid	C5 H8 O3	0.882473	0.0470885	1.91356	up
2-cyano-3-(3,4-dimethoxyphenyl)acrylic acid	C12 H11 N O4	2.65032	0.0481191	2.15002	up		Υ-L-Glutamyl-L-glutamic acid	C10 H16 N2 O7	0.747865	0.0470885	1.54608	up
3-methyl-5-oxo-5-(4-toluidino)pentanoic acid	C13 H17 N O3	-1.79148	0.0481191	1.56566	down		Nicotinamide N-oxide	C6 H6 N2 O2	1.1945	0.049081	1.91826	up
LPC 15:0-SN1	C23 H48 N O7 P	-3.01023	0.0481191	1.59802	down
4-Methoxybenzaldehyde	C8 H8 O2	0.849576	0.0481191	1.57533	up
16,16-Dimethyl prostaglandin A2	C22 H34 O4	-0.78756	0.0481191	1.09495	down
Asiaticoside	C48 H78 O19	1.28075	0.0481191	1.85396	up
PLH	C17 H27 N5 O4	-0.675252	0.0491422	1.07759	down
GPH	C13 H19 N5 O4	1.15721	0.0491422	1.442	up
N-(2,6-dimethylphenyl)-2-piperidinopropanamide	C16 H24 N2 O	-0.689177	0.0491422	1.29727	down
trans,trans-2,4-Heptadienal	C7 H10 O	-1.01738	0.0491422	1.09943	down
LPC O-20:1	C28 H58 N O6 P	-3.15091	0.0496536	1.09782	down
LPE O-16:1	C21 H44 N O6 P	-2.01256	0.0496536	1.31341	down
T-2 Toxin	C24 H34 O9	-1.22356	0.049744	1.67512	down
Undecanoic acid	C11 H22 O2	-2.14773	0.049744	1.61269	down
PC O-15:0	C23 H48 N O7 P	-1.16874	0.049744	1.41893	down
